# Supplementary material for: Systematic Analysis and Biochemical Characterization of the Caffeoyl Shikimate Esterase Gene Family in Poplar
Source: Int J Mol Sci. 2021 Dec 13;22(24):13366. doi: 10.3390/ijms222413366 (PMC8704367; doi:10.3390/ijms222413366)
Supplement: Supplementary file 1 [file ijms-22-13366-s001.zip]

Archive with 9 entries (9 files):
- Supplementary Figure.pdf
- Supplementary Table S1 .xls
- Supplementary Table S2 .xls
- Supplementary Table S3 .xls
- Supplementary Table S4  .xls
- Supplementary Table S5 .xls
- Supplementary Table S6.xls
- Supplementary Table S7.xlsx
- Supplementary Table S8.xlsx
