# Supplementary material for: Systematic Analysis and Biochemical Characterization of the Caffeoyl Shikimate Esterase Gene Family in Poplar
Source: Int J Mol Sci. 2021 Dec 13;22(24):13366. doi: 10.3390/ijms222413366 (PMC8704367; doi:10.3390/ijms222413366)
Supplement: Supplementary file 1 [file ijms-22-13366-s001.zip › Supplementary Table S1 .xls]

## Sheet: Sheet1
Supplementary Table S1 Ks values for homologous poptrCSE gene pairs
gene_x	gene_y	gene_x_symbol	gene_y_symbol	Ks	4dtv
PT03G05920	PT01G17500	CSE1	CSE2	0.3857	0.118737
PT08G04000	PT10G22230	CSE11	CSE13	0.392	0.163844
PT08G04900	PT10G21220	CSE6	CSE5	0.2788	0.122836
PT17G11480	PT04G09970	CSE10	CSE18	1.8119	0.481405
PT18G04580	PT06G23720	CSE17	CSE9	0.2461	0.083527
PT11G16430	PT01G46670	CSE14	CSE8	0.2386	0.129287
PT04G09970	PT10G12400	CSE18	CSE12	7.3879	NA
PT12G04180	PT15G03190	CSE15	CSE16	0.2673	0.133314
PT14G12900	PT02G20420	CSE7	CSE4	0.2566	0.0696778
PT17G11480	PT10G12400	CSE10	CSE12	14.3729	1.16364
