# Supplementary material for: Systematic Analysis and Biochemical Characterization of the Caffeoyl Shikimate Esterase Gene Family in Poplar
Source: Int J Mol Sci. 2021 Dec 13;22(24):13366. doi: 10.3390/ijms222413366 (PMC8704367; doi:10.3390/ijms222413366)
Supplement: Supplementary file 1 [file ijms-22-13366-s001.zip › Supplementary Table S2 .xls]

## Sheet: page3
Supplementary Table S2 List and description of nucleotide motifs discovered in promoter region（upstream 1500bp) of CSE and CSE-like genes in populus trichocarpa
Motif name	Gene name	Motif sequence	Matrix score	Position	Strand	Motif database	Motif function
ABRE	PtrCSE1	CACGTG	9	826	+	PlantCARE	cis-acting element involved in the abscisic acid responsiveness
	PtrCSE2
	PtrCSE6
	PtrCSE7		9	570	+
			6	572	+
	PtrCSE8		6	1312	-
	PtrCSE10		7	917	+
	PtrCSE11		6	1449	-
	PtrCSE12
	PtrCSE13
	PtrCSE14
	PtrCSE15
	PtrCSE17
CGTCA-motif	PtrCSE7	CGTCA	5	492	+	PlantCARE	cis-acting regulatory element involved in the MeJA-responsiveness
	PtrCSE8		5	78	+
	PtrCSE10		5	1018	-
			5	1030	-
	PtrCSE12
	PtrCSE14
	PtrCSE15
	PtrCSE16
	PtrCSE17
	PtrCSE18
TGACG-motif	PtrCSE7	TGACG	5	492	-	PlantCARE	cis-acting regulatory element involved in the MeJA-responsiveness
	PtrCSE10		5	1018	+
			5	1030	+
	PtrCSE12
	PtrCSE14
	PtrCSE15
	PtrCSE16
	PtrCSE17
	PtrCSE18			0-P--0
ERE	PtrCSE2	ATTTCAAA				PlantCARE	ethylene-responsive element
	PtrCSE3	CACATGG				PlantCARE
	PtrCSE6
	PtrCSE8		8	605	+
			8	719	+
	PtrCSE9		8	980	+
	PtrCSE10		8	621	+
	PtrCSE12
	PtrCSE17
TCA-element	PtrCSE3	GAGAAGAATA				PlantCARE	cis-acting element involved in salicylic acid responsiveness
	PtrCSE6
	PtrCSE7		9	1022	-
			9	1081	-
	PtrCSE9		9	1283	-
	PtrCSE10		10	1373	-
	PtrCSE12
	PtrCSE14
	PtrCSE15
	PtrCSE16
	PtrCSE17
	PtrCSE18
TGA-element	PtrCSE3	AACGAC				PlantCARE	auxin-responsive element
	PtrCSE5
	PtrCSE9		6	1427	+
	PtrCSE10		6	742	-
	PtrCSE14
	PtrCSE15
AuxRR-core	PtrCSE6	GGTCCAT				PlantCARE	cis-acting regulatory element involved in auxin responsiveness
AuxRE	PtrCSE17	TGTCTCAATAAG				PlantCARE	part of an auxin-responsive element
GARE-motif	PtrCSE1	AAACAGA				PlantCARE	gibberellin-responsive element
	PtrCSE6
	PtrCSE9		7	549	+
	PtrCSE17
	PtrCSE18
P-box	PtrCSE14	CCTTTTG				PlantCARE	gibberellin-responsive element
TATC-box	PtrCSE5	TATCCCA				PlantCARE	cis-acting element involved in gibberellin-responsiveness
	PtrCSE8		7	559	-
	PtrCSE17
HSE	PtrCSE1	AAAAAATTTC				PlantCARE	Cis-acting element involved in heat stress responsiveness
	PtrCSE2	AGAAAATTCG
	PtrCSE3	AAAAAATTTC
	PtrCSE6
	PtrCSE7		9	1076	-
			9	1259	+
			9	1164	-
			9	1261	-
	PtrCSE9		9	145	+
			9	795	+
	PtrCSE12
	PtrCSE13
	PtrCSE14
	PtrCSE15
	PtrCSE16
	PtrCSE17
	PtrCSE18
LTR	PtrCSE1	CCGAAA				PlantCARE	cis-acting element involved in low-temperature responsiveness
	PtrCSE2
	PtrCSE3
	PtrCSE9		6	90	+
			6	273	+
	PtrCSE13
	PtrCSE15
	PtrCSE17
	PtrCSE18
MBS	PtrCSE4	CAACTG,TAACTG				PlantCARE	MYB binding site involved in drought-inducibility
	PtrCSE5	TAACTG
	PtrCSE6
	PtrCSE7		6	856	-
	PtrCSE8		6	130	+
	PtrCSE11		6	1291	+
	PtrCSE12
	PtrCSE14
	PtrCSE15
	PtrCSE16
	PtrCSE17
	PtrCSE18
MBSI	PtrCSE18	TTTTTACGGTTA				PlantCARE	MYB binding site involved in flavonoid biosynthetic genes regulation
MRE	PtrCSE1	AACCTAA				PlantCARE	MYB binding site involved in light responsiveness
	PtrCSE5
	PtrCSE10		7	573	+
	PtrCSE11		7	170	+
	PtrCSE14
SNBE	PtrCSE1	(T/A)NN(C/T)(T/C/G)TNNNNNNNA(A/C)GN(A/C/T)				Zhong et al,2010	secondary wall NAC binding element
	PtrCSE2	(A/T)
	PtrCSE3
	PtrCSE4
	PtrCSE5
	PtrCSE6
	PtrCSE7
	PtrCSE8
	PtrCSE10
	PtrCSE11
	PtrCSE12
	PtrCSE14
	PtrCSE15
	PtrCSE16
	PtrCSE17
	PtrCSE18
SMRE	PtrCSE1	ACC(A/T)A(A/C)(T/C)				Zhong et al,2012	secondary wall MYB-responsive element
	PtrCSE2
	PtrCSE3
	PtrCSE4
	PtrCSE5
	PtrCSE6
	PtrCSE7
	PtrCSE8
	PtrCSE9
	PtrCSE10
	PtrCSE11
	PtrCSE12
	PtrCSE14
	PtrCSE15
	PtrCSE16
	PtrCSE17
	PtrCSE18
CCAAT-box	PtrCSE5	CAACGG				PlantCARE	MYBHv1 binding site
	PtrCSE10		6	1077	+
	PtrCSE15
RY-element	PtrCSE7	CATGCATG	8	942	+	PlantCARE	cis-acting regulatory element involved in seed-specific regulation
	PtrCSE12
Skn-1_motif	PtrCSE1	GTCAT				PlantCARE	cis-acting regulatory element required for endosperm expression
	PtrCSE3
	PtrCSE5
	PtrCSE6
	PtrCSE7		5	416	+
			5	938	-
	PtrCSE8		5	36	-
			5	1188	+
			5	958	-
	PtrCSE9		5	216	+
			5	456	+
	PtrCSE10		5	501	+
			5	1017	-
	PtrCSE11		5	453	-
	PtrCSE12
	PtrCSE13
	PtrCSE14
	PtrCSE15
	PtrCSE16
	PtrCSE17
	PtrCSE18
GCN4_motif	PtrCSE1	TGTGTCA				PlantCARE	cis-regulatory element involved in endosperm expression
	PtrCSE3
	PtrCSE6
	PtrCSE8		7	113	+
	PtrCSE9		7	213	+
	PtrCSE12
	PtrCSE16
ATGCAAAT motif	PtrCSE2	ATACAAAT				PlantCARE	cis-acting regulatory element associated to the TGAGTCA motif
	PtrCSE7		8	174	+
	PtrCSE11		8	605	+
	PtrCSE12
	PtrCSE15
as-2-box	PtrCSE17	GATAatGATG				PlantCARE	involved in shoot-specific expression and light responsiveness
CCGTCC-box	PtrCSE5	CCGTCC				PlantCARE	cis-acting regulatory element related to meristem specific activation
	PtrCSE17
CAT-box	PtrCSE7	GCCACT	6	448	+	PlantCARE	cis-acting regulatory element related to meristem expression
	PtrCSE10		6	1267	-
O2-site	PtrCSE1	GATGACATGA				PlantCARE	cis-acting regulatory element involved in zein metabolism regulation
	PtrCSE4
	PtrCSE8		9	452	+
	PtrCSE16
TC-rich repeats	PtrCSE2	ATTTTCTTCA				PlantCARE	cis-acting element involved in defense and stress responsiveness
	PtrCSE4	ATTCTCTAAC
	PtrCSE5	GTTTTCTTAC
	PtrCSE6
	PtrCSE7		9	1392	-
			9	1477	-
	PtrCSE9		9	943	+
	PtrCSE11		9	242	-
			9	1021	-
	PtrCSE14
	PtrCSE15
	PtrCSE16
	PtrCSE17
	PtrCSE18
WUN-motif	PtrCSE8	AAATTTCCT	9	1255	-	PlantCARE	wound-responsive element
Box-W1	PtrCSE3	TTGACC				PlantCARE	fungal elicitor responsive element
	PtrCSE5
	PtrCSE6
	PtrCSE9		6	303	+
	PtrCSE10		6	595	+
	PtrCSE12
	PtrCSE14
	PtrCSE15
	PtrCSE16
	PtrCSE17
ELI-box3	PtrCSE18	AAACCAATT				PlantCARE	elicitor-responsive element
EIRE	PtrCSE12	TTCGACC				PlantCARE	elicitor-responsive element
	PtrCSE16
ARE	PtrCSE1	TGGTTT	6	887	+	PlantCARE	cis-acting regulatory element essential for the anaerobic induction
			6	1024	-
	PtrCSE3
	PtrCSE4
	PtrCSE6
	PtrCSE7		6	669	+
	PtrCSE8		6	205	+
			6	999	+
	PtrCSE9		6	72	-
			6	1404	-
			6	153	+
			6	118	+
			6	1318	-
	PtrCSE10		6	26	+
			6	1141	-
			6	455	-
	PtrCSE11		6	335	-
			6	1378	+
			6	964	+
			6	388	-
			6	1214	+
	PtrCSE12
	PtrCSE14
	PtrCSE16
	PtrCSE18
AT-rich element	PtrCSE6	ATAGAAATCAA				PlantCARE	binding site of AT-rich DNA binding protein (ATBP-1）
	PtrCSE8		10	105	+
			10	697	-
	PtrCSE16
Box III	PtrCSE4	CATTTACACT				PlantCARE	protein binding site
TA-rich region	PtrCSE12	TATATATATATATATATATATA				PlantCARE	enhancer
	PtrCSE14
5UTR Py-rich stretch	PtrCSE4	TTTCTTCTCT				PlantCARE	cis-acting element conferring high transcription
	PtrCSE6
	PtrCSE8		9	1491	-
	PtrCSE11		9	1381	+
	PtrCSE15
	PtrCSE16
	PtrCSE18
OBP-1 site	PtrCSE11	TACACTTTTGG	10	1072	+	PlantCARE	cis-acting regulatory element
	PtrCSE15
3-AF3 binding site	PtrCSE7	CACTATCTAAC	10	1138	-	PlantCARE	part of a conserved DNA module array (CMA3)
	PtrCSE9
	PtrCSE17
A-box	PtrCSE5	CCGTCC				PlantCARE	cis-acting regulatory element
	PtrCSE17
CTAG-motif	PtrCSE2	ACTAGCAGAA				PlantCARE	unknown
	PtrCSE5
	PtrCSE8		9	832	+
TATCCAT/C-motif	PtrCSE2	TATCCAT				PlantCARE	unknown
	PtrCSE4
	PtrCSE6
	PtrCSE17
TCCACCT-motif	PtrCSE6	TCCACCT				PlantCARE	unknown
H-box	PtrCSE1	CCTACCNNNNNNNCTNNNNA				PlantCARE	unknown
	PtrCSE10		9	482	-
box S	PtrCSE2	AGCCACC				PlantCARE	unknown
	PtrCSE6
	PtrCSE18
box E	PtrCSE10	ACCCATCAAG	9	377	+	PlantCARE	unknow
W box	PtrCSE3	TTGACC				PlantCARE	unknow
	PtrCSE5
	PtrCSE6
	PtrCSE9		6	303	+
	PtrCSE10		6	595	+
	PtrCSE12
	PtrCSE14
	PtrCSE15
	PtrCSE16
	PtrCSE17
AAGAA-motif	PtrCSE4	gGTAAAGAAA				PlantCARE	unknown
	PtrCSE5	GAAAGAA
	PtrCSE6
	PtrCSE7		7	9	+
			7	1072	+
	PtrCSE8		7	708	-
	PtrCSE10		9	721	-
	PtrCSE11		9	1046	+
	PtrCSE12
	PtrCSE14
	PtrCSE15
	PtrCSE17
AC-I	PtrCSE1	CCCACCTACC	8.5	1288	+	PlantCARE	unknown
			9	1412	+
	PtrCSE2
	PtrCSE12
AC-II	PtrCSE1	CTCACCAACCCC	11	1289	+	PlantCARE	unknown
	PtrCSE5	A/C)C(A/C)A(A/C)C(C/A)
	PtrCSE6	(C/A)C
	PtrCSE18	C/T)T(T/C)(C/T)(A/C)
L-box	PtrCSE1	ATCCCACCTAC				PlantCARE	part of a light responsive element
	PtrCSE8		11	149	-
I-box	PtrCSE1	GATAAGATT				PlantCARE	part of a light responsive element
	PtrCSE4	GATATGG
	PtrCSE5	atGATAAGGTC
	PtrCSE6
	PtrCSE7		9	481	-
			9	647	+
	PtrCSE14
	PtrCSE15
	PtrCSE16
Box I	PtrCSE1	TTTCAAA	7	1112	+	PlantCARE	light responsive element
			7	1134	+
	PtrCSE2
	PtrCSE3
	PtrCSE4
	PtrCSE6
	PtrCSE7		7	1188	-
	PtrCSE8		7	606	+
			7	720	+
	PtrCSE9		7	674	-
			7	981	+
			7	957	-
	PtrCSE10		7	622	+
	PtrCSE11		7	384	-
	PtrCSE12
	PtrCSE17
	PtrCSE18
Box II	PtrCSE4	TGGTAATAA				PlantCARE	part of a light responsive element
	PtrCSE15
	PtrCSE18
Gap-box	PtrCSE7	AAATGGAGA	9	602	+	PlantCARE	part of a light responsive element
	PtrCSE16
Box 4	PtrCSE1	ATTAAT	6	329	+	PlantCARE	part of a conserved DNA module involved in light responsiveness
			6	503	+
	PtrCSE2
	PtrCSE3
	PtrCSE4
	PtrCSE5
	PtrCSE6
	PtrCSE7		6	900	+
			6	1124	+
	PtrCSE8		6	153	+
			6	652	+
			6	367	+
			6	782	+
	PtrCSE9		6	95	+
			6	976	+
	PtrCSE10		6	190	+
			6	1212	+
			6	399	+
	PtrCSE11		6	518	+
			6	1323	+
			6	611	+
			6	1477	+
			6	527	+
			6	653	+
	PtrCSE12
	PtrCSE14
	PtrCSE15
	PtrCSE16
	PtrCSE17
	PtrCSE18
ATCT-motif	PtrCSE6	AATCTAATCC				PlantCARE	part of a conserved DNA module involved in light responsiveness
	PtrCSE10		9	1151	-
	PtrCSE11		9	159	+
	PtrCSE16
AAAC-motif	PtrCSE13	CAACAAAAACCT	11	688	+	PlantCARE	light responsive element
TCCC-motif	PtrCSE2	TCTCCCT				PlantCARE	part of a light responsive element
	PtrCSE4
GATA-motif	PtrCSE3	AAGGATAAGG				PlantCARE	part of a light responsive element
	PtrCSE4	GATAGGA
	PtrCSE5
	PtrCSE6
	PtrCSE8		7	857	+
	PtrCSE9		9	218	-
			7	1288	+
	PtrCSE18
TCT-motif	PtrCSE2	TCTTAC				PlantCARE	part of a light responsive element
	PtrCSE5
	PtrCSE6
	PtrCSE7		6	110	-
			6	228	+
	PtrCSE10		6	927	-
	PtrCSE11		6	1056	+
			6	1069	+
	PtrCSE12
	PtrCSE17
GAG-motif	PtrCSE2	AGAGATG				PlantCARE	part of a light responsive element
	PtrCSE4	GGAGATG
	PtrCSE8		7	490	+
	PtrCSE10		7	953	-
	PtrCSE16
	PtrCSE17
GA-motif	PtrCSE3	ATAGATAA				PlantCARE	part of a light responsive element
	PtrCSE5
	PtrCSE9		8	512	-
	PtrCSE17
	PtrCSE18
CATT-motif	PtrCSE3	GCATTC				PlantCARE	part of a light responsive element
	PtrCSE8		6	1388	+
	PtrCSE9		6	1095	-
	PtrCSE14
	PtrCSE16
TGG-motif	PtrCSE18	TGGTGGCTA				PlantCARE	part of a light responsive element
AE-box	PtrCSE3	AGAAACAT				PlantCARE	part of a light responsive element
	PtrCSE4	AGAAACTT
	PtrCSE7		8	1040	+
	PtrCSE9		8	1081	+
	PtrCSE16
	PtrCSE18
LAMP-element	PtrCSE3	CTTTATCA				PlantCARE	part of a light responsive element
	PtrCSE5
3-AF1 binding site	PtrCSE3	AAGAGATATTT				PlantCARE	light responsive element
	PtrCSE5
	PtrCSE17
Sp1	PtrCSE1	CC(G/A)CCC				PlantCARE	light responsive element
	PtrCSE2
	PtrCSE3
	PtrCSE4
	PtrCSE5
	PtrCSE7		5	458	-
	PtrCSE9		5.5	586	+
			5	1383	-
			5	1379	-
			5	1387	-
			5	1377	-
			5	1385	-
			5	1381	-
			5	1389	-
			5	1376	-
			5	1384	-
			5	1380	-
			5	1388	-
			5	1378	-
			5	1386	-
			5	1382	-
	PtrCSE10		5.5	1249	+
			5.5	1462	-
	PtrCSE11		5.5	1469	+
	PtrCSE13
	PtrCSE17
	PtrCSE18
GT1-motif	PtrCSE1	GGTTAA				PlantCARE	light responsive element
	PtrCSE2
	PtrCSE3
	PtrCSE7		9	270	-
	PtrCSE8		7	590	+
			6	1032	-
	PtrCSE9		8	1200	+
	PtrCSE10		6	641	+
			6	650	+
			6	643	-
			6	1288	+
	PtrCSE11		6	18	+
			6	1045	+
			6	20	-
	PtrCSE12
	PtrCSE14
	PtrCSE15
	PtrCSE18
ACE	PtrCSE2	CTAACGTATT				Plant CARE	cis-acting element involved in light responsiveness
	PtrCSE3
	PtrCSE6
	PtrCSE7		9	570	-
	PtrCSE8		9	381	-
	PtrCSE9		9	609	-
	PtrCSE12
	PtrCSE17
AT1-motif	PtrCSE2	AATTATTTTTTATT				PlantCARE	part of a light responsive module
	PtrCSE3	ATTAATTTTACA
	PtrCSE4
	PtrCSE7		13	1176	+
	PtrCSE8		11	782	+
	PtrCSE9		11	1049	-
	PtrCSE11		13	584	+
			11	1317	-
	PtrCSE15
	PtrCSE16
	PtrCSE18
chs-Unit 1 m1	PtrCSE7	ACCTACCACAC	10	864	+		part of a light responsive element
	PtrCSE11		10	686	+
chs-CMA1a	PtrCSE18	TTACTTAA					part of a light responsive element
chs-CMA2a	PtrCSE17	TCACTTGA					part of a light responsive element
circadian	PtrCSE2	CAAAGATATC					cis-acting regulatory element involved in circadian control
	PtrCSE4
	PtrCSE5
	PtrCSE6
	PtrCSE7		6	960	-
	PtrCSE10		6	51	-
			6	1439	-
			6	789	-
	PtrCSE11		6	668	-
	PtrCSE12
	PtrCSE15
	PtrCSE16
	PtrCSE17
TIP: Two nucleotide motifs, CAAT-box and TATA-box are also discovered in all of these 18 CSE and CSE-like genes, but not listed in the above table.
