# Supplementary material for: Systematic Analysis and Biochemical Characterization of the Caffeoyl Shikimate Esterase Gene Family in Poplar
Source: Int J Mol Sci. 2021 Dec 13;22(24):13366. doi: 10.3390/ijms222413366 (PMC8704367; doi:10.3390/ijms222413366)
Supplement: Supplementary file 1 [file ijms-22-13366-s001.zip › Supplementary Table S3 .xls]

## Sheet: Sheet1
Supplementary Table S3 Conserved motifs of putative CSEs
Acyltransferase motif (HX4D) was prsented by the amino acid in the sixth position
Symbol	Species	CSE group	Hydrolase_1	Hydrolase_2	Acyltransferase Motif
AtCSE1	Arabidopsis thaliana	Ia	GXSXG	GXSXG	D
AtrCSE6	Amborella trichopoda	Ia	GXSXG	GXSXG	D
EgCSE3	Eucalyptus grandis	Ia	GXSXG	GXSXG	D
MtCSE6	Medicago truncatula	Ia	GXSXG	GXSXG	D
OsCSE5	Oryza sativa ssp. japonica	Ia	GXSXG	GXSXG	D
OSINDICA-CSE7	Oryza sativa ssp. indic	Ia	GXSXG	GXSXG	D
PpCSE2	Physcomitrella patens	Ia	GXSXG	GXSXG	D
PoptrCSE1	Populus trichocarpa	Ia	GXSXG	GXSXG	D
PoptrCSE2	Populus trichocarpa	Ia	GXSXG	GXSXG	D
VvCSE5	Vitis vinifera	Ia	Deficiency	Deficiency	D
PsiCSE1	Picea sitchensi	Ia	GXSXG	GXSXG	D
PsiCSE2	Picea sitchensi	Ia	GXSXG	GXSXG	D
AtCSE2	Arabidopsis thaliana	Ib	GXSXG	GXSXG	D
AtrCSE1	Amborella trichopoda	Ib	GXSXG	GXSXG	D
BdCSE2	Brachypodium distachyon	Ib	GXSXG	GXSXG	D
EgCSE1	Eucalyptus grandis	Ib	GXSXG	GXSXG	D
MtCSE5	Medicago truncatula	Ib	GXSXG	GXSXG	D
OsCSE7	Oryza sativa ssp. japonica	Ib	GXSXG	GXSXG	D
OSINDICA-CSE12	Oryza sativa ssp. indic	Ib	GXSXG	GXSXG	D
PpCSE4	Physcomitrella patens	Ib	GXSXG	GXSXG	D
PoptrCSE3	Populus trichocarpa	Ib	GXSXG	GXSXG	D
SbCSE4	Sorghum bicolor	Ib	GXSXG	GXSXG	D
VvCSE2	Vitis vinifera	Ib	GXSXG	GXSXG	D
ZmCSE3	Zea may	Ib	GXSXG	GXSXG	D
PsiCSE3	Picea sitchensi	Ib	GXSXG	GXSXG	D
AtCSE7	Arabidopsis thaliana	II	GXSXG	GXSXG	E
AtCSE12	Arabidopsis thaliana	II	GXSXG	GXSXG	E
AtCSE14	Arabidopsis thaliana	II	GXSXG	GXSXG	E
AtrCSE7	Amborella trichopoda	II	Deficiency	GXSXG	Deficiency
AtrCSE8	Amborella trichopoda	II	GXSXG	GXSXG	H
AtrCSE9	Amborella trichopoda	II	GXSXG	GXSXG	E
BdCSE5	Brachypodium distachyon	II	GXSXG	GXSXG	E
EgCSE6	Eucalyptus grandis	II	GXSXG	GXSXG	E
MtCSE2	Medicago truncatula	II	GXSXG	GXSXG	E
OsCSE2	Oryza sativa ssp. japonica	II	GXSXG	GXSXG	E
OSINDICA-CSE4	Oryza sativa ssp. indic	II	GXSXG	GXSXG	E
OSINDICA-CSE5	Oryza sativa ssp. indic	II	GXSXG	GXSXG	T
PpCSE1	Physcomitrella patens	II	GXSXG	GXSXG	D
PpCSE10	Physcomitrella patens	II	GXSXG	GXSXG	D
PoptrCSE8	Populus trichocarpa	II	GXSXG	GXSXG	E
PoptrCSE11	Populus trichocarpa	II	GXSXG	SXSXG	E
PoptrCSE13	Populus trichocarpa	II	GXSXG	SXSXG	E
PoptrCSE14	Populus trichocarpa	II	Deficiency	GXSXG	T
SbCSE7	Sorghum bicolor	II	GXSXG	GXSXG	E
ZmCSE5	Zea may	II	GXSXG	GXSXG	E
SmoCSE1	Selaginella moellendorffii	II	GXSXG	GXSXG	D
SmoCSE2	Selaginella moellendorffii	II	GXSXG	GXSXG	D
AtCSE4	Arabidopsis thaliana	III	GXSXG	GXSXG	E
AtCSE5	Arabidopsis thaliana	III	GXSXG	GXSXG	E
AtCSE8	Arabidopsis thaliana	III	GXSXG	GXSXG	E
AtCSE9	Arabidopsis thaliana	III	GXSXG	GXSXG	D
AtCSE10	Arabidopsis thaliana	III	GXSXG	GXSXG	E
AtrCSE3	Amborella trichopoda	III	GXSXG	GXSXG	E
AtrCSE4	Amborella trichopoda	III	GXSXG	GXSXG	E
BdCSE4	Brachypodium distachyon	III	GXSXG	GXSXG	E
BdCSE6	Brachypodium distachyon	III	GXSXG	GXSXG	E
BdCSE8	Brachypodium distachyon	III	GXSXG	GXSXG	E
BdCSE9	Brachypodium distachyon	III	GXSXG	GXSXG	E
BdCSE11	Brachypodium distachyon	III	GXSXG	GXSXG	E
BdCSE13	Brachypodium distachyon	III	GXSXG	GXSXG	E
BdCSE14	Brachypodium distachyon	III	GXSXG	GXSXG	E
EgCSE5	Eucalyptus grandis	III	GXSXG	GXSXG	E
EgCSE7	Eucalyptus grandis	III	GXSXG	GXSXG	E
EgCSE8	Eucalyptus grandis	III	GXSXG	GXSXG	E
MtCSE1	Medicago truncatula	III	GXSXG	GXSXG	E
MtCSE4	Medicago truncatula	III	GXSXG	GXSXG	E
MtCSE13	Medicago truncatula	III	GXSXG	GXSXG	E
OsCSE1	Oryza sativa ssp. japonica	III	GXSXG	GXSXG	Deficiency
OsCSE4	Oryza sativa ssp. japonica	III	GXSXG	GXSXG	E
OsCSE6	Oryza sativa ssp. japonica	III	GXSXG	GXSXG	E
OsCSE9	Oryza sativa ssp. japonica	III	GXSXG	GXSXG	E
OsCSE10	Oryza sativa ssp. japonica	III	GXSXG	GXSXG	E
OsCSE11	Oryza sativa ssp. japonica	III	GXSXG	GXSXG	E
OSINDICA-CSE6	Oryza sativa ssp. indic	III	GXSXG	GXSXG	Deficiency
OSINDICA-CSE8	Oryza sativa ssp. indic	III	GXSXG	GXSXG	E
OSINDICA-CSE10	Oryza sativa ssp. indic	III	GXSXG	GXSXG	E
OSINDICA-CSE11	Oryza sativa ssp. indic	III	GXSXG	GXSXG	E
PpCSE5	Physcomitrella patens	III	GXSXG	GXSXG	E
PpCSE6	Physcomitrella patens	III	GXSXG	GXSXG	E
PpCSE12	Physcomitrella patens	III	GXSXG	GXSXG	E
PoptrCSE4	Populus trichocarpa	III	GXSXG	GXSXG	E
PoptrCSE5	Populus trichocarpa	III	GXSXG	GXSXG	E
PoptrCSE6	Populus trichocarpa	III	GXSXG	GXSXG	E
PoptrCSE7	Populus trichocarpa	III	GXSXG	GXSXG	Deficiency
SbCSE6	Sorghum bicolor	III	GXSXG	GXSXG	E
SbCSE8	Sorghum bicolor	III	Deficiency	GXSXG	Deficiency
SbCSE9	Sorghum bicolor	III	GXSXG	GXSXG	E
SbCSE10	Sorghum bicolor	III	GXSXG	GXSXG	E
SbCSE11	Sorghum bicolor	III	GXSXG	GXSXG	E
SbCSE12	Sorghum bicolor	III	GXSXG	GXSXG	E
SbCSE13	Sorghum bicolor	III	GXSXG	GXSXG	E
VvCSE1	Vitis vinifera	III	GXSXG	GXSXG	E
VvCSE4	Vitis vinifera	III	GXSXG	GXSXG	T
ZmCSE1	Zea may	III	GXSXG	GXSXG	E
ZmCSE4	Zea may	III	GXSXG	GXSXG	E
ZmCSE6	Zea may	III	GXSXG	GXSXG	E
ZmCSE8	Zea may	III	GXSXG	GXSXG	E
SmoCSE3	Selaginella moellendorffii	III	GXSXG	GXSXG	E
SmoCSE4	Selaginella moellendorffii	III	GXSXG	GXSXG	E
SmoCSE5	Selaginella moellendorffii	III	GXSXG	GXSXG	E
PsiCSE4	Picea sitchensi	III	GXSXG	GXSXG	E
PsiCSE5	Picea sitchensi	III	GXSXG	GXSXG	E
AtCSE3	Arabidopsis thaliana	IV	GXSXG	GXSXG	T
AtCSE6	Arabidopsis thaliana	IV	GXSXG	GXSXG	T
AtCSE13	Amborella trichopoda	IV	GXSXG	GXSXG	E
AtrCSE5	Amborella trichopoda	IV	GXSXG	GXSXG	T
BdCSE7	Brachypodium distachyon	IV	GXSXG	GXSXG	T
BdCSE10	Brachypodium distachyon	IV	GXSXG	GXSXG	T
EgCSE2	Eucalyptus grandis	IV	GXSXG	GXSXG	T
EgCSE4	Eucalyptus grandis	IV	GXSXG	GXSXG	T
MtCSE3	Medicago truncatula	IV	GXSXG	GXSXG	T
MtCSE7	Medicago truncatula	IV	GXSXG	GXSXG	T
MtCSE8	Medicago truncatula	IV	GXSXG	GXSXG	T
MtCSE9	Medicago truncatula	IV	GXSXG	GXSXG	T
MtCSE11	Medicago truncatula	IV	GXSXG	GXSXG	T
MtCSE12	Medicago truncatula	IV	GXSXG	GXSXG	T
OsCSE3	Oryza sativa ssp. japonica	IV	GXSXG	GXSXG	T
OsCSE8	Oryza sativa ssp. japonica	IV	GXSXG	GXSXG	T
OSINDICA-CSE5	Oryza sativa ssp. indic	IV	GXSXG	GXSXG	T
OSINDICA-CSE14	Oryza sativa ssp. indic	IV	GXSXG	GXSXG	T
PpCSE3	Physcomitrella patens	IV	GXSXG	GXSXG	T
PpCSE7	Physcomitrella patens	IV	GXSXG	GXSXG	S
PpCSE8	Physcomitrella patens	IV	GXSXG	GXSXG	T
PpCSE11	Physcomitrella patens	IV	GXSXG	GXSXG	T
PoptrCSE10	Populus trichocarpa	IV	GXSXG	GXSXG	T
PoptrCSE12	Populus trichocarpa	IV	GXSXG	GXSXG	T
PoptrCSE18	Populus trichocarpa	IV	GXSXG	GXSXG	T
VvCSE3	Vitis vinifera	IV	GXSXG	GXSXG	T
VvCSE6	Vitis vinifera	IV	GXSXG	GXSXG	T
ZmCSE2	Zea may	IV	GXSXG	GXSXG	T
ZmCSE9	Zea may	IV	GXSXG	GXSXG	T
AtCSE11	Arabidopsis thaliana	V	GXSXG	GXSXG	T
AtrCSE2	Amborella trichopoda	V	GXSXG	GXSXG	H
BdCSE1	Brachypodium distachyon	V	GXSXG	GXSXG	H
BdCSE3	Brachypodium distachyon	V	GXSXG	GXSXG	H
BdCSE12	Brachypodium distachyon	V	GXSXG	GXSXG	H
MtCSE10	Medicago truncatula	V	GXSXG	GXSXG	H
OSINDICA-CSE1	Oryza sativa ssp. indic	V	GXSXG	GXSXG	H
OSINDICA-CSE9	Oryza sativa ssp. indic	V	GXSXG	GXSXG	H
OSINDICA-CSE13	Oryza sativa ssp. indic	V	GXSXG	GXSXG	Deficiency
PpCSE9	Physcomitrella patens	V	GXSXG	GXSXG	H
PoptrCSE9	Populus trichocarpa	V	GXSXG	GXSXG	H
PoptrCSE15	Populus trichocarpa	V	GXSXG	GXSXG	H
PoptrCSE16	Populus trichocarpa	V	GXSXG	GXSXG	H
PoptrCSE17	Populus trichocarpa	V	GXSXG	GXSXG	H
SbCSE1	Sorghum bicolor	V	GXSXG	GXSXG	H
SbCSE3	Sorghum bicolor	V	GXSXG	GXSXG	H
SbCSE5	Sorghum bicolor	V	GXSXG	GXSXG	H
ZmCSE7	Zea may	V	Deficiency	Deficiency	Deficiency
