# Supplementary material for: Systematic Analysis and Biochemical Characterization of the Caffeoyl Shikimate Esterase Gene Family in Poplar
Source: Int J Mol Sci. 2021 Dec 13;22(24):13366. doi: 10.3390/ijms222413366 (PMC8704367; doi:10.3390/ijms222413366)
Supplement: Supplementary file 1 [file ijms-22-13366-s001.zip › Supplementary Table S4 .xls]

## Sheet: Sheet1
Supplementary Table S4 Genome-wide screening PoptrCSE genes combining with HMM models and BLASTP
BLASTP 2.2.28+
Database: proteome.ptr.fasta
41	434 sequences; 15	993	841 total letters
Reference: Stephen F. Altschul, Thomas L. Madden, Alejandro A.
Schaffer, Jinghui Zhang, Zheng Zhang, Webb Miller, and David J.
Lipman (1997), "Gapped BLAST and PSI-BLAST: a new generation of
protein database search programs", Nucleic Acids Res. 25:3389-3402.
Query= AtCSE
Length=332
Sequences producing significant alignments:
Hits(ID)	Score (Bits)	E-Value	Symbol in this study
PT03G05920	568	0	PtrCSE1
PT01G17500	561	0	PtrCSE2
PT11G04650	255	6e-82	PtrCSE3
PT14G12900	206	7e-63	PtrCSE7
PT02G20420	204	6e-62	PtrCSE4
PT17G11480	191	1e-56	PtrCSE10
PT10G21220	187	1e-55	PtrCSE5
PT01G46670	184	1e-54	PtrCSE8
PT08G04000	179	2e-52	PtrCSE11
PT08G04900	178	3e-52	PtrCSE6
PT10G12400	178	1e-51	PtrCSE12
PT10G22230	175	4e-51	PtrCSE13
PT18G04580	145	1e-39	PtrCSE17
PT12G04180	140	1e-37	PtrCSE15
PT15G03190	135	1e-35	PtrCSE16
PT06G23720	134	2e-35	PtrCSE9
PT11G16430	118	2e-30	PtrCSE14
PT04G09970	45.4	2e-05	PtrCSE18
BlastP for searching sequences used for building HMM model
Query=NP_175685.1
Hits	% identity	Query cover（%）	alignment length	E-value	Score(bits）
gi|15219082|ref|NP_175685.1|;gi|75333553|sp|Q9C942.1|CSE_ARATH;gi|12324637|gb|AAG52273.1|AC019018_10;gi|15450994|gb|AAK96768.1|;gi|30984558|gb|AAP42742.1|;gi|332194728|gb|AEE32849.1|	100	100	332	0	691
gi|685314134|ref|XP_009147666.1|	89	99	330	0	617
gi|743893529|ref|XP_011040000.1|	83	95	329	0	570
gi|948288828|gb|ALM55679.1|	80	99	329	0	568
gi|224070855|ref|XP_002303266.1|;gi|222840698|gb|EEE78245.1|	79	99	329	0	568
gi|357479505|ref|XP_003610038.1|;gi|355511093|gb|AES92235.1|	83	93	310	0	563
gi|224054154|ref|XP_002298118.1|;gi|222845376|gb|EEE82923.1|	80	97	323	0	561
gi|702372716|ref|XP_010061948.1|;gi|629103528|gb|KCW68997.1|	80	94	314	0	558
gi|948288826|gb|ALM55678.1|	79	97	323	0	556
gi|356548571|ref|XP_003542674.1|;gi|947070221|gb|KRH19112.1|	81	93	313	0	556
gi|823131097|ref|XP_012456423.1|;gi|763745662|gb|KJB13101.1|	82	93	310	0	552
gi|225442797|ref|XP_002285258.1|	78	98	328	0	549
gi|470134211|ref|XP_004302949.1|	78	97	328	0	548
gi|460379951|ref|XP_004235722.1|	79	96	324	0	540
gi|697169260|ref|XP_009593524.1|	79	96	321	0	538
gi|565349370|ref|XP_006341666.1|	80	93	312	0	534
gi|657971633|ref|XP_008377606.1|	80	93	312	0	531
gi|586692035|ref|XP_006843203.1|;gi|548845427|gb|ERN04878.1|	71	92	308	6.28e-162	468
gi|116787875|gb|ABK24677.1|	70	96	323	6.89e-162	468
gi|224286015|gb|ACN40719.1|	69	96	323	4.21e-161	466
gi|255670705|dbj|BAF08169.2|	62	92	312	5.42e-134	398
gi|302798509|ref|XP_002981014.1|;gi|300151068|gb|EFJ17715.1|	51	93	315	5.66e-105	322
gi|302801470|ref|XP_002982491.1|;gi|300149590|gb|EFJ16244.1|	51	93	315	2.04e-104	321
sequences from screening species with high scores, query cover>90%, identity>50%, low E-value(E-100)
# hmmsearch :: search profile(s) against a sequence database # HMMER 3.0 (March 2010); http://hmmer.org/ # Copyright (C) 2010 Howard Hughes Medical Institute. # Freely distributed under the GNU General Public License (GPLv3). # - - - - - - - - - - - - - - - - - - - - - - - - - - - - - - - - - - - - # query HMM file: refHMM.hmm # target sequence database: proteome.atr.fasta # - - - - - - - - - - -…
Query:	dumpclusta [M=325]
Scores for complete sequences( scores including all domains):
---full sequence ---			---best 1 domain ---			---# dom ---
E-value	score	bias	E-value	Score	bias	exp	N	Sequence	Symbol in this study
7.7e-203	674	0.1	8.7e-203	673.8	0.1	1	1	PT03G05920	PtrCSE1
5.7e-200	664.5	0.1	6.6e-200	664.3	0	1	1	PT01G17500	PtrCSE2
4e-98	329.9	0	4.7e-98	329.6	0	1	1	PT11G04650	PtrCSE3
1.5e-72	245.8	0	1.9e-72	245.5	0	1	1	PT02G20420	PtrCSE4
5.3e-72	244	0	6.9e-72	243.6	0	1	1	PT14G12900	PtrCSE7
1.2e-70	239.6	0	1.5e-70	239.3	0	1	1	PT10G21220	PtrCSE5
5.4e-70	237.4	0	6.8e-70	237.1	0	1	1	PT17G11480	PtrCSE10
1.4e-69	236	0	1.7e-69	235.7	0	1	1	PT08G04000	PtrCSE11
1.3e-68	232.8	0	1.6e-68	232.5	0	1	1	PT08G04900	PtrCSE6
2e-68	232.3	0	2.4e-68	232	0	1	1	PT01G46670	PtrCSE8
2.5e-65	222.1	0	3e-65	221.8	0	1	1	PT10G22230	PtrCSE13
3.5e-61	208.5	0	4.3e-61	208.2	0	1	1	PT10G12400	PtrCSE12
8.2e-45	154.7	0	1.1e-44	154.2	0	1.1	1	PT15G03190	PtrCSE16
9.1e-45	154.5	0	1.2e-44	154.1	0	1.1	1	PT12G04180	PtrCSE15
1.1e-44	154.3	0	2.2e-44	153.3	0	1.5	1	PT18G04580	PtrCSE17
6.2e-41	141.9	0	1.6e-40	140.6	0	1.5	1	PT06G23720	PtrCSE9
1.1e-40	141.1	0.2	1.3e-31	111.2	0	3	2	PT11G16430	PtrCSE14
7.2e-15	56.3	0	1.2e-10	42.4	0	2.1	2	PT04G09970	PtrCSE18
protein structure search and classification based on HMM search
(http://supfam.cs.bris.ac.uk/SUPERFAMILY)
Symbol	alignment start	alignment end	envelope start	envelope end	hmm acc	hmm name	type	hmm start	hmm end	hmm length	bit score	E-value	significance	clan
AtCSE1	62	305	61	306	PF12146.5	Hydrolase_4	Family	2	238	244	178.8	9.1e-53	1	CL0028
PoptrCSE1	54	297	53	298	PF12146.5	Hydrolase_4	Family	2	238	244	182.9	5.1e-54	1	CL0028
PoptrCSE10	81	324	80	324	PF12146.5	Hydrolase_4	Family	2	239	244	213.3	2.7e-63	1	CL0028
PoptrCSE13	60	302	56	302	PF12146.5	Hydrolase_4	Family	5	239	243	181.8	1.1e-53	1	CL0028
PoptrCSE11	58	301	55	301	PF12146.5	Hydrolase_4	Family	4	239	244	181	2e-53	1	CL0028
PoptrCSE8	57	297	56	298	PF12146.5	Hydrolase_4	Family	2	238	241	195.8	6.2e-58	1	CL0028
PoptrCSE7	32	274	31	275	PF12146.5	Hydrolase_4	Family	2	238	243	218.6	6.3e-65	1	CL0028
PoptrCSE5	34	274	33	276	PF12146.5	Hydrolase_4	Family	2	236	241	222	6e-66	1	CL0028
PoptrCSE12	142	384	140	384	PF12146.5	Hydrolase_4	Family	3	239	243	224.5	1e-66	1	CL0028
PoptrCSE15	163	401	162	401	PF12146.5	Hydrolase_4	Family	2	239	242	253.2	1.8e-75	1	CL0028
PoptrCSE14	32	206	24	207	PF12146.5	Hydrolase_4	Family	51	238	190	112.9	1.3e-32	1	CL0028
PoptrCSE18	30	101	29	115	PF12146.5	Hydrolase_4	Family	2	72	72	46.1	3.3e-12	1	CL0028
PoptrCSE4	31	273	30	274	PF12146.5	Hydrolase_4	Family	2	238	243	222.7	3.7e-66	1	CL0028
PoptrCSE16	146	381	144	381	PF12146.5	Hydrolase_4	Family	3	239	241	238.1	7.2e-71	1	CL0028
PoptrCSE6	33	274	33	276	PF12146.5	Hydrolase_4	Family	1	236	242	216.1	3.8e-64	1	CL0028
PoptrCSE17	121	359	120	359	PF12146.5	Hydrolase_4	Family	2	239	242	243.2	2e-72	1	CL0028
PoptrCSE9	127	363	125	363	PF12146.5	Hydrolase_4	Family	4	239	240	238.3	6.4e-71	1	CL0028
PoptrCSE3	60	299	56	300	PF12146.5	Hydrolase_4	Family	5	238	240	192.6	5.7e-57	1	CL0028
PoptrCSE2	54	297	53	298	PF12146.5	Hydrolase_4	Family	2	238	244	177.1	3e-52	1	CL0028
