# Supplementary material for: Systematic Analysis and Biochemical Characterization of the Caffeoyl Shikimate Esterase Gene Family in Poplar
Source: Int J Mol Sci. 2021 Dec 13;22(24):13366. doi: 10.3390/ijms222413366 (PMC8704367; doi:10.3390/ijms222413366)
Supplement: Supplementary file 1 [file ijms-22-13366-s001.zip › Supplementary Table S5 .xls]

## Sheet: 153 putative CSE
Supplementary Table S5 Putative CSE information for phylogentic analysis
Gene Id	Species	Description	Symbol	Source	Platform	Note
AT1G52760	Arabidopsis thaliana	Caffeoylshikimate esterase	AtCSE1（AtMAGL3）	TAIR10	PLAZA	bona fide
AT1G11090	Arabidopsis thaliana	Caffeoylshikimate esterase	AtMAGL1	TAIR10	PLAZA	like
AT1G18360	Arabidopsis thaliana	Monoacylglycerol lipase	AtMAGL2	TAIR10	PLAZA	like
AT1G73480	Arabidopsis thaliana	Monoacylglycerol lipase	AtMAGL4	TAIR10	PLAZA	like
AT1G77420	Arabidopsis thaliana	Caffeoylshikimate esterase	AtMAGL5	TAIR10	PLAZA	like
AT2G39400	Arabidopsis thaliana	Caffeoylshikimate esterase	AtMAGL6	TAIR10	PLAZA	like
AT2G39410	Arabidopsis thaliana	Caffeoylshikimate esterase	AtMAGL7	TAIR10	PLAZA	like
AT2G39420	Arabidopsis thaliana	Caffeoylshikimate esterase	AtMAGL8	TAIR10	PLAZA	like
AT2G47630	Arabidopsis thaliana	Caffeoylshikimate esterase	AtMAGL9	TAIR10	PLAZA	like
AT3G55180	Arabidopsis thaliana	Caffeoylshikimate esterase	AtMAGL10	TAIR10	PLAZA	like
AT3G55190	Arabidopsis thaliana	Caffeoylshikimate esterase	AtMAGL11	TAIR10	PLAZA	like
AT3G62860	Arabidopsis thaliana	Caffeoylshikimate esterase	AtMAGL12	TAIR10	PLAZA	like
AT5G11650	Arabidopsis thaliana	Caffeoylshikimate esterase	AtMAGL13	TAIR10	PLAZA	like
AT5G14980	Arabidopsis thaliana	Caffeoylshikimate esterase	AtMAGL14	TAIR10	PLAZA	like
AT5G16120	Arabidopsis thaliana	Caffeoylshikimate esterase	AtMAGL15	TAIR10	PLAZA	like
AT5G19290	Arabidopsis thaliana	Caffeoylshikimate esterase	AtMAGL16	TAIR10	PLAZA	like
ATR_00003G03120	Amborella trichopoda	Caffeoylshikimate esterase	AtrCSE1	Amborella V1.0	PLAZA	like
ATR_00024G00260	Amborella trichopoda	Caffeoylshikimate esterase	AtrCSE2	Amborella V1.0	PLAZA	like
ATR_00034G00710	Amborella trichopoda	Caffeoylshikimate esterase	AtrCSE3	Amborella V1.0	PLAZA	like
ATR_00057G02870	Amborella trichopoda	Caffeoylshikimate esterase	AtrCSE4	Amborella V1.0	PLAZA	like
ATR_00079G00360	Amborella trichopoda	Caffeoylshikimate esterase	AtrCSE5	Amborella V1.0	PLAZA	like
ATR_00146G00660	Amborella trichopoda	Caffeoylshikimate esterase	AtrCSE6	Amborella V1.0	PLAZA	bona fide
ATR_00148G00010	Amborella trichopoda	Caffeoylshikimate esterase	AtrCSE7	Amborella V1.0	PLAZA	like
ATR_00155G00290	Amborella trichopoda	Caffeoylshikimate esterase	AtrCSE8	Amborella V1.0	PLAZA	like
ATR_00175G00370	Amborella trichopoda	Caffeoylshikimate esterase	AtrCSE9	Amborella V1.0	PLAZA	like
BD1G10540	Brachypodium distachyon	Caffeoylshikimate esterase	BdCSE1	MIPS 1.2	PLAZA	like
BD1G24490	Brachypodium distachyon	Caffeoylshikimate esterase	BdCSE2	MIPS 1.2	PLAZA	like
BD2G06120	Brachypodium distachyon	Caffeoylshikimate esterase	BdCSE3	MIPS 1.2	PLAZA	like
BD2G11950	Brachypodium distachyon	Caffeoylshikimate esterase	BdCSE4	MIPS 1.2	PLAZA	like
BD2G12020	Brachypodium distachyon	Caffeoylshikimate esterase	BdCSE5	MIPS 1.2	PLAZA	like
BD2G27880	Brachypodium distachyon	Caffeoylshikimate esterase	BdCSE6	MIPS 1.2	PLAZA	like
BD2G46910	Brachypodium distachyon	Caffeoylshikimate esterase	BdCSE7	MIPS 1.2	PLAZA	like
BD2G52240	Brachypodium distachyon	Caffeoylshikimate esterase	BdCSE8	MIPS 1.2	PLAZA	like
BD2G54367	Brachypodium distachyon	Caffeoylshikimate esterase	BdCSE9	MIPS 1.2	PLAZA	like
BD3G21160	Brachypodium distachyon	Caffeoylshikimate esterase	BdCSE10	MIPS 1.2	PLAZA	like
BD4G05750	Brachypodium distachyon	Caffeoylshikimate esterase	BdCSE11	MIPS 1.2	PLAZA	like
BD4G29670	Brachypodium distachyon	Caffeoylshikimate esterase	BdCSE12	MIPS 1.2	PLAZA	like
BD4G45350	Brachypodium distachyon	Caffeoylshikimate esterase	BdCSE13	MIPS 1.2	PLAZA	like
BD4G45360	Brachypodium distachyon	Caffeoylshikimate esterase	BdCSE14	MIPS 1.2	PLAZA	like
EG0004G05490	Eucalyptus grandis	Caffeoylshikimate esterase	EgCSE1	Phytozome 9.1	PLAZA	like
EG0006G20430	Eucalyptus grandis	Caffeoylshikimate esterase	EgCSE2	Phytozome 9.1	PLAZA	like
EG0006G20980	Eucalyptus grandis	Caffeoylshikimate esterase	EgCSE3	Phytozome 9.1	PLAZA	bona fide
EG0007G17600	Eucalyptus grandis	Caffeoylshikimate esterase	EgCSE4	Phytozome 9.1	PLAZA	like
EG0007G21740	Eucalyptus grandis	Caffeoylshikimate esterase	EgCSE5	Phytozome 9.1	PLAZA	like
EG0007G22340	Eucalyptus grandis	Caffeoylshikimate esterase	EgCSE6	Phytozome 9.1	PLAZA	like
EG0008G09570	Eucalyptus grandis	Caffeoylshikimate esterase	EgCSE7	Phytozome 9.1	PLAZA	like
EG0010G10270	Eucalyptus grandis	Caffeoylshikimate esterase	EgCSE8	Phytozome 9.1	PLAZA	like
MT1G088470	Medicago truncatula	Caffeoylshikimate esterase	MtCSE1	JCVI 4.0	PLAZA	like
MT1G095110	Medicago truncatula	Caffeoylshikimate esterase	MtCSE2	JCVI 4.0	PLAZA	like
MT1G110670	Medicago truncatula	Caffeoylshikimate esterase	MtCSE3	JCVI 4.0	PLAZA	like
MT1G115535	Medicago truncatula	Caffeoylshikimate esterase	MtCSE4	JCVI 4.0	PLAZA	like
MT4G089170	Medicago truncatula	Caffeoylshikimate esterase	MtCSE5	JCVI 4.0	PLAZA	like
MT4G127220	Medicago truncatula	Caffeoylshikimate esterase	MtCSE6	JCVI 4.0	PLAZA	bona fide
MT5G056550	Medicago truncatula	Caffeoylshikimate esterase	MtCSE7	JCVI 4.0	PLAZA	like
MT6G018490	Medicago truncatula	Caffeoylshikimate esterase	MtCSE8	JCVI 4.0	PLAZA	like
MT6G025610	Medicago truncatula	Caffeoylshikimate esterase	MtCSE9	JCVI 4.0	PLAZA	like
MT6G071475	Medicago truncatula	Caffeoylshikimate esterase	MtCSE10	JCVI 4.0	PLAZA	like
MT6G084420	Medicago truncatula	Caffeoylshikimate esterase	MtCSE11	JCVI 4.0	PLAZA	like
MT7G007260	Medicago truncatula	Caffeoylshikimate esterase	MtCSE12	JCVI 4.0	PLAZA	like
MT7G108770	Medicago truncatula	Caffeoylshikimate esterase	MtCSE13	JCVI 4.0	PLAZA	like
OS01G21310	Oryza sativa ssp. japonica	Caffeoylshikimate esterase	OsCSE1	MSU RGAP 7	PLAZA	like
OS01G21560	Oryza sativa ssp. japonica	Caffeoylshikimate esterase	OsCSE2	MSU RGAP 7	PLAZA	like
OS01G49380	Oryza sativa ssp. japonica	Caffeoylshikimate esterase	OsCSE3	MSU RGAP 7	PLAZA	like
OS01G62010	Oryza sativa ssp. japonica	Caffeoylshikimate esterase	OsCSE4	MSU RGAP 7	PLAZA	like
OS02G11720	Oryza sativa ssp. japonica	Caffeoylshikimate esterase	OsCSE5	MSU RGAP 7	PLAZA	bona fide
OS05G29974	Oryza sativa ssp. japonica	Caffeoylshikimate esterase	OsCSE6	MSU RGAP 7	PLAZA	like
OS07G37840	Oryza sativa ssp. japonica	Caffeoylshikimate esterase	OsCSE7	MSU RGAP 7	PLAZA	like
OS10G04620	Oryza sativa ssp. japonica	Caffeoylshikimate esterase	OsCSE8	MSU RGAP 7	PLAZA	like
OS11G01040	Oryza sativa ssp. japonica	Caffeoylshikimate esterase	OsCSE9	MSU RGAP 7	PLAZA	like
OS12G01030	Oryza sativa ssp. japonica	Caffeoylshikimate esterase	OsCSE10	MSU RGAP 7	PLAZA	like
OS12G16180	Oryza sativa ssp. japonica	Caffeoylshikimate esterase	OsCSE11	MSU RGAP 7	PLAZA	like
OSINDICA_01G09310	Oryza sativa ssp. indic	Caffeoylshikimate esterase	OSINDICA-CSE1	9311_BGF_2005	PLAZA	like
OSINDICA_01G19940	Oryza sativa ssp. indic	Caffeoylshikimate esterase	OSINDICA-CSE2	9311_BGF_2005	PLAZA	like
OSINDICA_01G20090	Oryza sativa ssp. indic	Caffeoylshikimate esterase	OSINDICA-CSE3	9311_BGF_2005	PLAZA	like
OSINDICA_01G20190	Oryza sativa ssp. indic	Caffeoylshikimate esterase	OSINDICA-CSE4	9311_BGF_2005	PLAZA	like
OSINDICA_01G46730	Oryza sativa ssp. indic	Caffeoylshikimate esterase	OSINDICA-CSE5	9311_BGF_2005	PLAZA	like
OSINDICA_01G58700	Oryza sativa ssp. indic	Caffeoylshikimate esterase	OSINDICA-CSE6	9311_BGF_2005	PLAZA	like
OSINDICA_02G10830	Oryza sativa ssp. indic	Caffeoylshikimate esterase	OSINDICA-CSE7	9311_BGF_2005	PLAZA	bona fide
OSINDICA_02G31380	Oryza sativa ssp. indic	Caffeoylshikimate esterase	OSINDICA-CSE8	9311_BGF_2005	PLAZA	like
OSINDICA_03G49350	Oryza sativa ssp. indic	Caffeoylshikimate esterase	OSINDICA-CSE9	9311_BGF_2005	PLAZA	like
OSINDICA_05G12130	Oryza sativa ssp. indic	Caffeoylshikimate esterase	OSINDICA-CSE10	9311_BGF_2005	PLAZA	like
OSINDICA_05G26350	Oryza sativa ssp. indic	Caffeoylshikimate esterase	OSINDICA-CSE11	9311_BGF_2005	PLAZA	like
OSINDICA_07G30130	Oryza sativa ssp. indic	Caffeoylshikimate esterase	OSINDICA-CSE12	9311_BGF_2005	PLAZA	like
OSINDICA_09G17770	Oryza sativa ssp. indic	Caffeoylshikimate esterase	OSINDICA-CSE13	9311_BGF_2005	PLAZA	like
OSINDICA_10G03010	Oryza sativa ssp. indic	Caffeoylshikimate esterase	OSINDICA-CSE14	9311_BGF_2005	PLAZA	like
PP00007G01220	Physcomitrella patens	Caffeoylshikimate esterase	PpCSE1	Phytozome 9.1 (v1.6)	PLAZA	like
PP00020G01090	Physcomitrella patens	Caffeoylshikimate esterase	PpCSE2	Phytozome 9.1 (v1.6)	PLAZA	bona fide
PP00021G00560	Physcomitrella patens	Caffeoylshikimate esterase	PpCSE3	Phytozome 9.1 (v1.6)	PLAZA	like
PP00040G00220	Physcomitrella patens	Caffeoylshikimate esterase	PpCSE4	Phytozome 9.1 (v1.6)	PLAZA	like
PP00042G01310	Physcomitrella patens	Caffeoylshikimate esterase	PpCSE5	Phytozome 9.1 (v1.6)	PLAZA	like
PP00080G00280	Physcomitrella patens	Caffeoylshikimate esterase	PpCSE6	Phytozome 9.1 (v1.6)	PLAZA	like
PP00089G01000	Physcomitrella patens	Caffeoylshikimate esterase	PpCSE7	Phytozome 9.1 (v1.6)	PLAZA	like
PP00100G00040	Physcomitrella patens	Caffeoylshikimate esterase	PpCSE8	Phytozome 9.1 (v1.6)	PLAZA	like
PP00113G00580	Physcomitrella patens	Caffeoylshikimate esterase	PpCSE9	Phytozome 9.1 (v1.6)	PLAZA	like
PP00147G00170	Physcomitrella patens	Caffeoylshikimate esterase	PpCSE10	Phytozome 9.1 (v1.6)	PLAZA	like
PP00336G00140	Physcomitrella patens	Caffeoylshikimate esterase	PpCSE11	Phytozome 9.1 (v1.6)	PLAZA	like
PP00389G00140	Physcomitrella patens	Caffeoylshikimate esterase	PpCSE12	Phytozome 9.1 (v1.6)	PLAZA	like
PT03G05920	Populus trichocarpa	Caffeoylshikimate esterase	PoptrCSE1	Phytozome 9.1	PLAZA	bona fide
PT01G17500	Populus trichocarpa	Caffeoylshikimate esterase	PoptrCSE2	Phytozome 9.1	PLAZA	bona fide
PT11G04650	Populus trichocarpa	Caffeoylshikimate esterase	PoptrCSE3	Phytozome 9.1	PLAZA	like
PT02G20420	Populus trichocarpa	Caffeoylshikimate esterase	PoptrCSE4	Phytozome 9.1	PLAZA	like
PT10G21220	Populus trichocarpa	Caffeoylshikimate esterase	PoptrCSE5	Phytozome 9.1	PLAZA	like
PT08G04900	Populus trichocarpa	Caffeoylshikimate esterase	PoptrCSE6	Phytozome 9.1	PLAZA	like
PT14G12900	Populus trichocarpa	Caffeoylshikimate esterase	PoptrCSE7	Phytozome 9.1	PLAZA	like
PT01G46670	Populus trichocarpa	Caffeoylshikimate esterase	PoptrCSE8	Phytozome 9.1	PLAZA	like
PT06G23720	Populus trichocarpa	Caffeoylshikimate esterase	PoptrCSE9	Phytozome 9.1	PLAZA	like
PT17G11480	Populus trichocarpa	Caffeoylshikimate esterase	PoptrCSE10	Phytozome 9.1	PLAZA	like
PT08G04000	Populus trichocarpa	Caffeoylshikimate esterase	PoptrCSE11	Phytozome 9.1	PLAZA	like
PT10G12400	Populus trichocarpa	Caffeoylshikimate esterase	PoptrCSE12	Phytozome 9.1	PLAZA	like
PT10G22230	Populus trichocarpa	Caffeoylshikimate esterase	PoptrCSE13	Phytozome 9.1	PLAZA	like
PT11G16430	Populus trichocarpa	Caffeoylshikimate esterase	PoptrCSE14	Phytozome 9.1	PLAZA	like
PT12G04180	Populus trichocarpa	Caffeoylshikimate esterase	PoptrCSE15	Phytozome 9.1	PLAZA	like
PT15G03190	Populus trichocarpa	Caffeoylshikimate esterase	PoptrCSE16	Phytozome 9.1	PLAZA	like
PT18G04580	Populus trichocarpa	Caffeoylshikimate esterase	PoptrCSE17	Phytozome 9.1	PLAZA	like
PT04G09970	Populus trichocarpa	Caffeoylshikimate esterase	PoptrCSE18	Phytozome 9.1	PLAZA	like
SB01G009950	Sorghum bicolor	Caffeoylshikimate esterase	SbCSE1	JGI 1.4	PLAZA	like
SB01G026550	Sorghum bicolor	Caffeoylshikimate esterase	SbCSE2	JGI 1.4	PLAZA	like
SB02G024080	Sorghum bicolor	Caffeoylshikimate esterase	SbCSE3	JGI 1.4	PLAZA	like
SB02G036570	Sorghum bicolor	Caffeoylshikimate esterase	SbCSE4	JGI 1.4	PLAZA	like
SB03G002710	Sorghum bicolor	Caffeoylshikimate esterase	SbCSE5	JGI 1.4	PLAZA	like
SB03G012970	Sorghum bicolor	Caffeoylshikimate esterase	SbCSE6	JGI 1.4	PLAZA	like
SB03G013040	Sorghum bicolor	Caffeoylshikimate esterase	SbCSE7	JGI 1.4	PLAZA	like
SB03G039160	Sorghum bicolor	Caffeoylshikimate esterase	SbCSE8	JGI 1.4	PLAZA	like
SB03G039170	Sorghum bicolor	Caffeoylshikimate esterase	SbCSE9	JGI 1.4	PLAZA	like
SB05G000200	Sorghum bicolor	Caffeoylshikimate esterase	SbCSE10	JGI 1.4	PLAZA	like
SB05G000210	Sorghum bicolor	Caffeoylshikimate esterase	SbCSE11	JGI 1.4	PLAZA	like
SB08G000200	Sorghum bicolor	Caffeoylshikimate esterase	SbCSE12	JGI 1.4	PLAZA	like
SB09G018060	Sorghum bicolor	Caffeoylshikimate esterase	SbCSE13	JGI 1.4	PLAZA	like
VV00G14850	Vitis vinifera	Caffeoylshikimate esterase	VvCSE1	genescope v1	PLAZA	like
VV00G24120	Vitis vinifera	Caffeoylshikimate esterase	VvCSE2	genescope v2	PLAZA	like
VV01G07670	Vitis vinifera	Caffeoylshikimate esterase	VvCSE3	genescope v3	PLAZA	like
VV07G08400	Vitis vinifera	Caffeoylshikimate esterase	VvCSE4	genescope v4	PLAZA	like
VV09G06100	Vitis vinifera	Caffeoylshikimate esterase	VvCSE5	genescope v5	PLAZA	bona fide
VV14G08070	Vitis vinifera	Caffeoylshikimate esterase	VvCSE6	genescope v6	PLAZA	like
ZM01G23520	Zea mays	Caffeoylshikimate esterase	ZmCSE1	5b.60	PLAZA	like
ZM01G23860	Zea mays	Caffeoylshikimate esterase	ZmCSE2	5b.60	PLAZA	like
ZM02G37100	Zea mays	Caffeoylshikimate esterase	ZmCSE3	5b.60	PLAZA	bona fide
ZM03G11180	Zea mays	Caffeoylshikimate esterase	ZmCSE4	5b.60	PLAZA	like
ZM03G11310	Zea mays	Caffeoylshikimate esterase	ZmCSE5	5b.60	PLAZA	like
ZM03G27570	Zea mays	Caffeoylshikimate esterase	ZmCSE6	5b.60	PLAZA	like
ZM06G21340	Zea mays	Caffeoylshikimate esterase	ZmCSE7	5b.60	PLAZA	like
ZM08G12960	Zea mays	Caffeoylshikimate esterase	ZmCSE8	5b.60	PLAZA	like
ZM08G25810	Zea mays	Caffeoylshikimate esterase	ZmCSE9	5b.60	PLAZA	like
XP_002992473.1	Selaginella moellendorffii	Caffeoylshikimate esterase	SmoCSE1	Genbank	NCBI	like
XP_002990215.1	Selaginella moellendorffii	Caffeoylshikimate esterase	SmoCSE2	Genbank	NCBI	like
XP_002991748.1	Selaginella moellendorffii	Caffeoylshikimate esterase	SmoCSE3	Genbank	NCBI	like
XP_002989748.1	Selaginella moellendorffii	Caffeoylshikimate esterase	SmoCSE4	Genbank	NCBI	like
XP_002966752.1	Selaginella moellendorffii	Caffeoylshikimate esterase	SmoCSE5	Genbank	NCBI	like
ABK24677.1	Picea sitchensi	Caffeoylshikimate esterase	PsiCSE1	Genbank	NCBI	bona fide
ACN40719.1	Picea sitchensi	Caffeoylshikimate esterase	PsiCSE2	Genbank	NCBI	bona fide
ABR18313.1	Picea sitchensi	Caffeoylshikimate esterase	PsiCSE3	Genbank	NCBI	like
ABK24479.1	Picea sitchensi	Caffeoylshikimate esterase	PsiCSE4	Genbank	NCBI	like
ABK25268.1	Picea sitchensi	Caffeoylshikimate esterase	PsiCSE5	Genbank	NCBI	like

## Sheet: Sheet3
										D
										D
										N
										D
										D
										D
										D
										D
										D
										D
										D
										D
										D
										D
										D
										D
										D
										D
										D
