# Supplementary material for: Systematic Analysis and Biochemical Characterization of the Caffeoyl Shikimate Esterase Gene Family in Poplar
Source: Int J Mol Sci. 2021 Dec 13;22(24):13366. doi: 10.3390/ijms222413366 (PMC8704367; doi:10.3390/ijms222413366)
Supplement: Supplementary file 1 [file ijms-22-13366-s001.zip › Supplementary Table S6.xls]

## Sheet: Sheet1
Supplementary Table S6 Microarray and RNA-seq for CSE expression
Information for microarray and statistics analysis.
Symbol	Results for local BLAST			Expression levels for different tissues (log2 transformed)								Significance（Tukey HSD，α=0.05)
	best hit in probe	Score (Bits)	E-Value	ML	ML	DP	DP	DX	DX	SLp	SLp	ML	DP	DX	SLp
PtrCSE1	PtpAffx.32381.1.S1_s_at	468	2e-131	6.59073	5.87728	9.86163	9.58762	11.7067	11.6824	10.5111	10.495	c	b	b	a
PtrCSE2	PtpAffx.101699.1.A1_a_at	489	7e-138	6.78687	7.30562	8.19785	7.84506	10.0736	10.4569	7.66285	7.92921	a	a	b	a
PtrCSE3	PtpAffx.154816.1.S1_at	614	2e-175	10.3278	10.3016	8.99637	9.59961	9.39939	9.88601	10.5632	10.7196	a	a	a	a
PtrCSE4	PtpAffx.9498.2.S1_at	639	0	9.60997	11.2042	5.70982	6.30898	4.43392	5.28188	6.38381	6.10945	b	a	a	a
PtrCSE5	PtpAffx.99972.1.A1_at	542	1e-153	4.97811	6.11443	4.31993	4.08658	4.31201	4.26004	3.99736	3.68989	a	a	a	a
PtrCSE6	PtpAffx.220813.1.S1_s_at	668	0	7.99005	8.0581	6.74062	7.2613	7.08635	7.79882	8.38458	8.70775	ab	a	ab	b
PtrCSE7	PtpAffx.30856.1.A1_at	470	8e-132	7.13928	8.97515	4.13172	4.58341	3.94905	3.65351	4.61668	4.40511	b	a	a	a
PtrCSE8	PtpAffx.101644.1.A1_at	540	5e-153	3.96144	3.50664	3.58351	3.86319	3.74122	3.54259	4.59606	4.60954	a	a	a	a
PtrCSE9	PtpAffx.83752.1.S1_at	601	2e-171	8.40838	7.25278	9.97457	10.3619	8.99191	8.82949	7.22567	7.29346	b	a	ab	b
PtrCSE10	PtpAffx.203921.1.S1_at	892	0	9.99665	9.98899	8.51137	8.38558	8.52048	7.99939	8.58704	8.98576	b	a	a	a
PtrCSE11	PtpAffx.122535.1.S1_at	553	6e-157	6.01421	5.47626	4.92473	4.96575	4.99964	4.49793	5.128	5.87298	a	a	a	a
PtrCSE12	PtpAffx.29385.1.A1_at	500	3e-141	4.46354	5.13033	7.0695	7.13836	8.0929	8.18297	7.23582	7.11019	c	a	b	ab
PtrCSE13	PtpAffx.158724.1.S1_at	509	7e-144	10.93	10.9416	10.0613	10.4572	9.71378	9.99195	9.62661	10.3544	a	a	a	a
PtrCSE14	PtpAffx.90506.1.A1_at	84.2	8e-16	3.60618	3.26935	3.18513	3.67022	3.45354	3.26655	3.41633	3.46332	a	a	a	a
PtrCSE15	PtpAffx.218091.1.S1_at	334	3e-91	6.6709	5.95369	6.14299	5.74839	6.02708	5.96932	6.87641	7.32007	a	a	a	a
PtrCSE16	Ptp.7666.1.S1_at	670	0	3.59677	3.55129	3.52624	3.87478	3.7635	3.95619	3.95896	5.37126	a	a	a	a
PtrCSE17	PtpAffx.201475.1.S1_at	883	0	9.52145	9.06852	9.979	10.1351	9.22387	9.01109	8.09949	7.92407	b	a	b	c
PtrCSE18	PtpAffx.141649.1.S1_at	345	3e-94	4.21687	3.7878	4.16326	3.71578	4.40111	4.25369	4.01966	3.90144	a	a	a	a
*The different letters present significant expression difference in respective tissues. The boxes marked in red indicate corresponding PoptrCSE has significanlyt high expression in this tissues.
Reads counts for PtoptrCSE and PoptrCSE-like genes in xylem tissue of transgenic and wildtype Populus trichocarpa
Gene symbols	gene names	NSF1_WT			Knock down of PAL2,PAL4 and PAL5							NSF2_WT			Knock down of PAL1,PAL2,PAL3,PAL4,PAL5						NSF3_WT			Knock down of CAD1 and CAD2						Knock down of C3H3, C4H1 and C4H2						Knock down of CAD1 and overexpression of CAD2									NSF4_WT			Knock down of MYB156
		NSF1_WT-1	NSF1_WT-2	NSF1_WT-3	NSF1_i7-10-1	NSF1_i7-10-2	NSF1_i7-10-3	NSF1_i7-2-1	NSF1_i7-2-2	NSF1_i7-2-3	NSF1_i7-6-2	NSF2_WT-1	NSF2_WT-2	NSF2_WT-3	NSF2_i8-1-1	NSF2_i8-1-2	NSF2_i8-1-3	NSF2_i8-10-1	NSF2_i8-10-2	NSF2_i8-10-3	NSF3_WT-1	NSF3_WT-2	NSF3_WT-3	NSF3_i35-1-1	NSF3_i35-1-2	NSF3_i35-1-3	NSF3_i35-15-1	NSF3_i35-15-2	NSF3_i35-15-3	NSF3_i69-13-1	NSF3_i69-13-2	NSF3_i69-13-3	NSF3_i69-4-1	NSF3_i69-4-2	NSF3_i69-4-3	NSF3_o65-7-1	NSF3_o65-7-2	NSF3_o65-7-3	NSF3_o66-21-1	NSF3_o66-21-2	NSF3_o66-21-3	NSF3_o66-7-1	NSF3_o66-7-2	NSF3_o66-7-3	NSF4_WT-1	NSF4_WT-2	NSF4_WT-3	NSF4_a46-1-1	NSF4_a46-1-2
PoptrCSE1	Potri.003G059200	874	930	944	781	846	901	1072	1590	967	963	1968	2338	1175	3930	9326	10420	3515	2836	2769	4536	4709	6552	7622	2824	3594	3396	9081	5482	6244	6140	4592	4443	6613	12168	9557	6771	7308	9645	14550	9608	13328	4291	5401	16437	3902	1721	3575	1889
PoptrCSE10	Potri.017G114800	170	288	165	119	150	190	231	163	317	153	133	112	53	288	615	721	230	182	177	579	515	780	1293	491	761	639	1804	1133	742	857	582	638	994	1848	1194	1017	1016	1269	1914	1530	2093	635	813	2907	834	670	1000	515
PoptrCSE11	Potri.008G040000	5	3	5	7	3	3	17	15	14	7	15	4	3	9	41	45	17	10	15	24	13	13	39	11	22	20	44	31	28	19	11	8	15	34	50	20	32	34	75	47	68	24	39	72	22	20	25	13
PoptrCSE12	Potri.010G124000	405	459	433	292	353	406	371	512	364	355	767	865	411	2080	4420	4833	1750	1417	1468	1559	1465	2056	2633	1061	1387	1333	3131	2047	2031	2011	1505	1367	2151	3756	3226	2803	2249	3102	4450	3502	5306	1442	1947	5884	1781	872	1868	990
PoptrCSE13	Potri.010G222300	133	234	116	123	131	157	351	304	699	130	158	175	65	228	638	658	214	208	190	554	476	478	858	357	444	380	1285	665	540	541	343	289	410	846	1047	690	810	1071	1743	1451	1612	509	675	2904	903	1096	1480	644
PoptrCSE14	Potri.011G164300	1	1	2	5	1	1	2	2	1	2	0	0	0	0	0	0	0	0	0	12	2	3	5	1	0	0	1	3	3	3	2	0	2	3	9	9	3	3	21	19	13	2	1	3	2	1	0	0
PoptrCSE15	Potri.012G041800	115	149	107	59	90	112	190	198	308	101	52	42	24	43	134	99	59	75	78	282	418	483	298	107	173	223	517	266	359	238	181	462	638	1193	490	403	398	322	632	415	495	131	193	2549	590	627	1035	614
PoptrCSE16	Potri.015G031900	0	0	0	0	0	1	0	0	0	1	0	0	0	0	1	0	0	0	0	0	0	0	0	0	0	0	1	1	0	0	0	0	0	4	0	0	0	0	1	2	3	1	0	2	1	0	2	1
PoptrCSE17	Potri.018G045800	71	52	50	28	47	45	40	43	37	46	65	65	35	138	304	412	105	94	110	378	235	270	338	168	276	222	491	399	251	306	192	122	200	353	653	449	472	534	757	710	786	221	316	767	340	132	378	118
PoptrCSE18	Potri.004G099700	0	0	0	1	0	0	0	0	0	0	0	0	0	0	0	0	0	0	0	0	0	0	0	0	0	0	0	0	0	0	0	0	0	0	0	0	0	0	0	0	0	0	0	0	0	0	0	0
PoptrCSE2	Potri.001G175000	492	448	539	494	444	454	538	737	422	587	858	1208	672	2428	5137	6321	2210	1786	1829	2723	2285	3362	4773	1611	2174	1858	4872	3209	3346	3157	2397	1920	2982	5121	5615	3809	4128	5390	8162	5585	7671	2354	3091	8115	2124	802	1772	964
PoptrCSE3	Potri.011G046500	77	106	78	79	86	111	130	173	213	79	115	139	69	215	482	599	182	157	145	324	257	355	548	240	264	204	543	338	336	323	274	218	391	623	586	505	545	606	921	718	992	307	363	1089	329	180	451	213
PoptrCSE4	Potri.002G204200	0	0	0	0	0	0	0	0	0	0	0	0	0	0	1	1	0	0	0	0	0	0	1	0	0	0	0	0	1	0	0	0	0	0	0	0	0	0	1	2	0	0	0	3	0	2	0	0
PoptrCSE5	Potri.010G212200	39	47	55	23	37	47	56	80	161	49	54	66	18	139	229	266	100	85	79	161	112	270	316	140	182	185	522	325	150	176	153	128	206	360	361	329	232	269	445	362	420	134	162	1028	291	164	375	209
PoptrCSE6	Potri.008G049000	425	420	467	348	362	333	369	535	283	432	1100	1789	670	2711	5803	6885	2552	2291	2180	2194	1635	2115	2279	685	1270	1317	2523	1897	2238	2192	1608	1570	2203	4091	4955	4250	3857	3175	5583	3751	4691	1239	1814	7222	1795	671	1946	978
PoptrCSE7	Potri.014G129000	18	19	13	62	42	46	200	100	555	8	14	6	1	16	66	21	16	12	14	4	21	15	44	21	9	42	82	17	24	21	13	54	81	212	27	31	44	13	42	19	50	26	5	745	87	743	1085	484
PoptrCSE8	Potri.001G466700	0	0	0	1	0	0	0	0	0	0	0	0	0	0	0	0	0	0	0	0	0	0	0	0	0	0	0	0	0	0	0	0	0	0	0	0	0	0	0	0	0	0	0	0	0	0	0	0
PoptrCSE9	Potri.006G237200	69	71	63	40	57	66	93	112	47	82	74	62	28	137	338	401	150	125	207	350	318	277	442	193	380	272	723	477	260	236	163	137	228	468	616	457	635	624	1062	1044	1088	363	618	754	450	180	384	176
Pearson correlation coefficients for PoptrCSE genes and identified genes involved in lignin biosynthesis (only corr >0.9 shown)
	Gene1	Gene2	Corr
	PAL4	PAL5	1
	PoptrCSE2	COMT2	0.989748
	F5H1	F5H2	0.988696
	C4H1	C3H	0.987777
	F5H2	COMT2	0.977692
	F5H1	COMT2	0.976575
	PAL2	PAL4	0.976153
	PAL2	PAL5	0.976153
	F5H2	PoptrCSE2	0.973746
	PoptrCSE1	PoptrCSE2	0.972742
	PoptrCSE6	F5H2	0.972382
	PoptrCSE1	COMT2	0.970612
	MYB021	PoptrCSE2	0.967258
	MYB021	MYB002	0.965415
	F5H2	PoptrCSE1	0.963448
	F5H1	PoptrCSE2	0.96327
	PoptrCSE6	MYB167	0.963191
	PoptrCSE6	F5H1	0.960195
	F5H2	MYB090	0.959523
	F5H1	PoptrCSE1	0.95929
	PoptrCSE6	MYB090	0.959046
	PoptrCSE6	COMT2	0.957885
	MYB021	COMT2	0.955166
	PoptrCSE6	PoptrCSE2	0.95501
	PoptrCSE1	MYB167	0.951721
	PoptrCSE6	MYB002	0.950793
	F5H2	MYB002	0.948919
	F5H2	MYB021	0.948143
	COMT2	MYB020	0.948007
	PoptrCSE2	MYB167	0.947957
	PoptrCSE6	MYB020	0.947909
	PoptrCSE2	MYB020	0.947263
	COMT2	MYB167	0.94721
	F5H2	MYB167	0.945691
	4CL3	PoptrCSE1	0.945659
	PoptrCSE2	MYB002	0.945634
	MYB090	MYB021	0.945352
	F5H1	MYB002	0.944463
	MYB020	MYB002	0.942733
	PoptrCSE6	MYB021	0.942122
	MYB003	MYB002	0.940561
	F5H2	MYB020	0.939852
	MYB021	PoptrCSE12	0.939793
	MYB167	MYB020	0.938687
	MYB090	PoptrCSE12	0.938564
	F5H1	MYB020	0.938027
	4CL3	MYB167	0.937142
	PoptrCSE1	MYB020	0.936829
	PoptrCSE6	PoptrCSE12	0.935906
	F5H2	4CL3	0.935871
	COMT2	MYB002	0.935113
	F5H1	MYB167	0.934802
	F5H1	MYB021	0.93395
	4CL3	PoptrCSE2	0.932539
	COMT1	COMT2	0.931945
	PoptrCSE12	COMT2	0.931099
	F5H1	MYB090	0.930299
	F5H1	4CL3	0.929872
	MYB090	MYB002	0.929396
	HCT1	PoptrCSE2	0.928763
	F5H2	PoptrCSE12	0.927411
	MYB090	COMT2	0.927396
	PoptrCSE6	PoptrCSE1	0.927226
	COMT1	PoptrCSE2	0.924049
	MYB021	MYB020	0.923702
	HCT1	PoptrCSE1	0.923007
	MYB090	PoptrCSE2	0.922597
	MYB021	PoptrCSE1	0.922318
	COMT1	F5H1	0.922287
	PoptrCSE6	4CL3	0.92204
	4CL3	MYB020	0.922
	PAL3	PAL2	0.919138
	MYB090	MYB167	0.918862
	4CL3	COMT2	0.91822
	PoptrCSE12	MYB020	0.918123
	PoptrCSE12	MYB002	0.917964
	F5H1	PoptrCSE12	0.916946
	PoptrCSE12	PoptrCSE2	0.915406
	MYB167	MYB002	0.914715
	COMT1	PoptrCSE1	0.91435
	MYB003	MYB021	0.912802
	PoptrCSE6	MYB003	0.911527
	F5H1	4CL1	0.911202
	4CL1	COMT2	0.910704
	MYB021	MYB167	0.910385
	HCT1	COMT2	0.907246
	PoptrCSE1	MYB002	0.906331
	PoptrCSE12	MYB167	0.904222
	F5H2	4CL1	0.902591
*corr means Pearson correlation coefficients
[truncated: 37 more columns]
