# Supplementary material for: Systematic Analysis and Biochemical Characterization of the Caffeoyl Shikimate Esterase Gene Family in Poplar
Source: Int J Mol Sci. 2021 Dec 13;22(24):13366. doi: 10.3390/ijms222413366 (PMC8704367; doi:10.3390/ijms222413366)
Supplement: Supplementary file 1 [file ijms-22-13366-s001.zip › Supplementary Table S7.xlsx]

## Sheet: Sheet1
Symbols	Forward primers 5'-3'	Reverse primers 5'-3'
PoptoCSE1	ATGTCATCCGAAACGCAGCAACC	TCAGTCATCGCTTTTTTTGGA
PoptoCSE2	AGTCAACCATCCAAGCCTTACGA	GCCCTAATCCCATCAAGAGACTA
PoptoCSE12	ATGGATCTGTCTTTCACTCTCAG	TTACTTAGCCGAGCATCTGGAA
PoptoHCT6	ATAGAGCATTAGGGCGGAGAAAG	TGATAGCCTTGGCTCATTCAGTTAA
qRT-PCR
Actin	TTCTGCGTCTTGACCTGG	TGCCTGGGAACATAGTAGAGC
CAD1	TCAGAGATACGGGGCCAGAA	TGCAGCTTCCAACGATGACT
CCR7	AGTCTTTGAGACGCCTTCCG	GTGTGAACTCGAAGCCCAGA
CCoAOMT	ATTCTCTCTTGGCCACTGCC	CGTACCCAATCAGTCCACCA
CSE1	AGATTGCTGCCACTTCCCTG	CCCACGTATCAGCCAATCCA
CSE2	GACCCACGGCTATGGATCTG	TCAGCATCGTTGCTAGTCCG
The PCR procedure: 95℃ 5min; 95℃ 40s, 58℃ 30s, 72℃ 90s(28 circles); 72℃ 10min.
