# Supplementary material for: Systematic Analysis and Biochemical Characterization of the Caffeoyl Shikimate Esterase Gene Family in Poplar
Source: Int J Mol Sci. 2021 Dec 13;22(24):13366. doi: 10.3390/ijms222413366 (PMC8704367; doi:10.3390/ijms222413366)
Supplement: Supplementary file 1 [file ijms-22-13366-s001.zip › Supplementary Table S8.xlsx]

## Sheet: Sheet1
Supplementary Table S8.MS raw data
CSE1-Caffeoyl Shikimate-5S			CSE1-Caffeic acid-5S			CSE1-Caffeoyl Shikimate-80S			CSE1-Caffeic acid-80S			CSE1-Caffeoyl Shikimate-120S			CSE1-Caffeic acid-120S
Time	Intensity		Time	Intensity		Time	Intensity		Time	Intensity		Time	Intensity		Time	Intensity
1.0397	0		1.0615	1450		1.0422	0		1.0805	604		1.0585	0		1.0615	1450
1.1217	0		1.1432	1523		1.1243	0		1.1615	865		1.1413	0		1.1432	1523
1.204	0		1.2255	1570		1.2073	0		1.2437	1145		1.2235	0		1.2255	1570
1.287	0		1.3085	1599		1.2897	0		1.326	1408		1.3058	0		1.3085	1599
1.3693	0		1.3908	1615		1.3722	0		1.4075	1589		1.3882	0		1.3908	1615
1.4515	0		1.4728	1615		1.4547	0		1.49	1649		1.4707	0		1.4728	1615
1.5338	0		1.5552	1592		1.5375	0		1.5725	1579		1.5532	0		1.5552	1592
1.6158	0		1.6373	1538		1.6207	0		1.656	1397		1.6358	0		1.6373	1538
1.6985	0		1.7198	1459		1.7018	0		1.7392	1161		1.7182	0		1.7198	1459
1.7812	0		1.8027	1354		1.784	0		1.8218	919		1.8005	0		1.8027	1354
1.863	0		1.8843	1252		1.8662	0		1.905	724		1.8827	0		1.8843	1252
1.9452	0		1.9673	1132		1.9485	0		1.9872	588		1.9645	0		1.9673	1132
2.0287	0		2.05	1014		2.0305	0		2.0697	513		2.047	0		2.05	1014
2.1105	0		2.1318	896		2.1123	0		2.1522	496		2.1293	0		2.1318	896
2.1927	0		2.214	784		2.1948	0		2.2345	531		2.212	0		2.214	784
2.2752	0		2.2965	736		2.2787	0		2.3168	588		2.2943	0		2.2965	736
2.358	0		2.3793	755		2.3612	0		2.3987	659		2.3768	0		2.3793	755
2.4407	0		2.4622	870		2.4433	0		2.4807	716		2.4588	0		2.4622	870
2.5233	0		2.5448	1052		2.5253	0		2.5628	737		2.5408	0		2.5448	1052
2.6062	0		2.6275	1252		2.6075	0		2.6453	717		2.6233	0		2.6275	1252
2.6885	0		2.7098	1436		2.69	0		2.7275	643		2.7055	0		2.7098	1436
2.771	0		2.7923	1560		2.7722	0		2.8102	533		2.7872	0		2.7923	1560
2.853	0		2.8745	1598		2.8538	0		2.8922	408		2.8695	0		2.8745	1598
2.9355	0		2.9568	1535		2.9362	0		2.9747	293		2.952	0		2.9568	1535
3.0192	0		3.0405	1382		3.0197	0		3.0572	213		3.0355	0		3.0405	1382
3.1012	0		3.1227	1163		3.102	0		3.1397	170		3.1178	0		3.1227	1163
3.1835	0		3.2048	911		3.1847	0		3.2213	160		3.1982	0		3.2048	911
3.2637	0		3.2852	659		3.2655	0		3.3012	156		3.2782	0		3.2852	659
3.3448	0		3.3662	444		3.3455	0		3.3803	154		3.3583	0		3.3662	444
3.4248	0		3.4462	274		3.4253	0		3.4603	145		3.4393	0		3.4462	274
3.504	0		3.5255	150		3.505	0		3.5397	120		3.519	0		3.5255	150
3.5833	0		3.6047	77		3.5847	0		3.6192	96		3.5987	0		3.6047	77
3.6627	0		3.684	34		3.6653	0		3.6988	74		3.6785	0		3.684	34
3.7423	0		3.7637	9		3.7452	0		3.7788	66		3.7583	0		3.7637	9
3.8222	0		3.8437	4		3.825	0		3.8587	73		3.8382	0		3.8437	4
3.9018	0		3.9233	0		3.9048	0		3.9383	94		3.9177	0		3.9233	0
3.9823	0		4.0037	0		3.9845	0		4.0182	117		3.9972	0		4.0037	0
4.062	0		4.0835	0		4.0643	0		4.0975	141		4.0765	0		4.0835	0
4.1418	0		4.1632	0		4.144	0		4.1768	150		4.1558	0		4.1632	0
4.2188	0		4.2402	0		4.2235	0		4.2565	141		4.2355	0		4.2402	0
4.2983	0		4.3197	0		4.303	0		4.3355	117		4.3157	0		4.3197	0
4.3778	0		4.3993	0		4.3825	0		4.4147	95		4.3957	0		4.3993	0
4.4578	0		4.4792	14		4.4622	0		4.4938	100		4.4758	0		4.4792	14
4.5378	0		4.5592	54		4.542	0		4.5752	142		4.5565	0		4.5592	54
4.6178	0		4.6392	117		4.6215	0		4.6548	228		4.6362	0		4.6392	117
4.6975	0		4.7188	273		4.701	0		4.7345	371		4.7168	0		4.7188	273
4.7777	0		4.799	485		4.7808	0		4.8143	581		4.7972	0		4.799	485
4.8575	0		4.879	798		4.8597	0		4.8948	831		4.8775	0		4.879	798
4.9373	0		4.9587	1171		4.9398	0		4.9748	1072		4.9575	0		4.9587	1171
5.0168	0		5.0382	1586		5.022	0		5.0548	1285		5.0382	0		5.0382	1586
5.097	0		5.1185	1955		5.1035	0		5.1345	1438		5.119	0		5.1185	1955
5.1775	0		5.1988	2222		5.1845	0		5.2152	1528		5.1995	0		5.1988	2222
5.2575	0		5.2788	2333		5.2667	0		5.296	1567		5.2802	0		5.2788	2333
5.3382	0		5.3595	2286		5.3473	0		5.376	1582		5.3618	0		5.3595	2286
5.419	0		5.4403	2098		5.4288	0		5.4572	1564		5.4427	0		5.4403	2098
5.4997	0		5.5212	1829		5.5097	0		5.538	1544		5.523	0		5.5212	1829
5.5812	0		5.6025	1544		5.591	0		5.6197	1519		5.6048	0		5.6025	1544
5.6618	0		5.6832	1285		5.6718	0		5.7003	1530		5.686	0		5.6832	1285
5.743	0		5.7652	1092		5.7538	0		5.7813	1588		5.7685	0		5.7652	1092
5.8247	0		5.846	991		5.8352	0		5.8625	1672		5.8497	0		5.846	991
5.9055	0		5.9268	941		5.9163	0		5.9445	1757		5.9308	0		5.9268	941
5.987	0		6.0085	1058		5.9978	0		6.026	1787		6.0128	0		6.0085	1058
6.0693	0		6.0907	1218		6.0802	0		6.1072	1768		6.0937	0		6.0907	1218
6.1508	0		6.1723	1457		6.1617	0		6.1878	1705		6.1755	0		6.1723	1457
6.2327	0		6.254	1716		6.2443	0		6.2697	1627		6.2578	0		6.254	1716
6.3137	0		6.3352	1989		6.3263	0		6.3515	1554		6.3392	0		6.3352	1989
6.3943	0		6.4157	2197		6.4075	0		6.4333	1536		6.421	0		6.4157	2197
6.476	0		6.4973	2335		6.4897	0		6.5153	1520		6.5035	0		6.4973	2335
6.5585	0		6.5798	2360		6.5715	0		6.5982	1512		6.5862	0		6.5798	2360
6.6405	0		6.662	2315		6.6533	0		6.6803	1521		6.6678	0		6.662	2315
6.7227	0		6.7442	2198		6.7355	0		6.762	1526		6.7488	0		6.7442	2198
6.8035	0		6.8248	2076		6.817	0		6.8432	1544		6.8302	0		6.8248	2076
6.8858	0		6.9072	1985		6.8987	0		6.925	1513		6.9118	0		6.9072	1985
6.9672	0		6.9888	1954		6.9782	0		7.0075	1455		6.9937	0		6.9888	1954
7.0507	0		7.0722	1964		7.0603	0		7.0895	1382		7.075	0		7.0722	1964
7.1323	0		7.1538	1987		7.1422	0		7.1718	1285		7.1562	0		7.1538	1987
7.2137	0		7.2352	1965		7.2245	0		7.2535	1220		7.239	0		7.2352	1965
7.2957	0		7.3172	1973		7.3058	0		7.3348	1185		7.3203	0		7.3172	1973
7.3782	0		7.3995	1976		7.3872	0		7.4167	1166		7.4022	0		7.3995	1976
7.4598	0		7.4812	1998		7.4697	0		7.4987	1137		7.4835	0		7.4812	1998
7.5417	0		7.5632	2009		7.5525	0		7.5807	1093		7.5652	0		7.5632	2009
7.6235	0		7.645	2004		7.635	0		7.6615	1006		7.647	0		7.645	2004
7.7057	0		7.727	1918		7.7178	0		7.7433	959		7.7288	0		7.727	1918
7.7868	0		7.8082	1777		7.7995	0		7.825	949		7.81	0		7.8082	1777
7.8687	0		7.89	1578		7.882	0		7.9068	999		7.8917	0		7.89	1578
7.9507	0		7.9722	1393		7.9622	0		7.9887	1115		7.9733	0		7.9722	1393
8.0327	0		8.054	1215		8.0447	0		8.0707	1274		8.0535	0		8.054	1215
8.1148	0		8.1362	1081		8.1255	0		8.1528	1433		8.1368	0		8.1362	1081
8.196	0		8.2175	968		8.2073	0		8.2347	1522		8.2188	0		8.2175	968
8.2767	0		8.2982	888		8.2878	0		8.3162	1535		8.3007	0		8.2982	888
8.3585	0		8.3798	823		8.3705	0		8.3977	1495		8.3835	0		8.3798	823
8.4412	0		8.4625	772		8.453	0		8.4795	1408		8.4653	0		8.4625	772
8.5233	0		8.5447	758		8.5352	0		8.5612	1348		8.5468	0		8.5447	758
8.6043	0		8.6258	771		8.6172	0		8.6422	1331		8.6297	0		8.6258	771
8.6872	0		8.7085	849		8.6987	0		8.7247	1368		8.7118	0		8.7085	849
8.7717	0		8.793	992		8.7805	0		8.8068	1469		8.7935	0		8.793	992
8.854	0		8.8753	1183		8.863	0		8.8888	1612		8.8748	0		8.8753	1183
8.9365	0		8.9578	1407		8.9452	0		8.9702	1739		8.9572	0		8.9578	1407
9.0177	0		9.0392	1585		9.027	0		9.0525	1808		9.0393	0		9.0392	1585
9.0998	0		9.1212	1698		9.109	0		9.136	1785		9.1215	0		9.1212	1698
9.1812	9		9.2027	1720		9.1913	0		9.2183	1645		9.2035	0		9.2027	1720
9.2627	20		9.2842	1687		9.2735	0		9.3003	1418		9.286	0		9.2842	1687
9.3435	40		9.365	1630		9.356	0		9.3818	1196		9.3682	0		9.365	1630
9.4258	69		9.4472	1562		9.4383	0		9.463	1004		9.4495	0		9.4472	1562
9.5078	106		9.5292	1528		9.5208	0		9.5452	890		9.531	0		9.5292	1528
9.5893	158		9.6108	1527		9.603	0		9.6273	870		9.613	0		9.6108	1527
9.6703	204		9.6917	1565		9.6845	0		9.7097	937		9.6945	0		9.6917	1565
9.7533	245		9.7748	1603		9.7667	0		9.7917	1017		9.776	0		9.7748	1603
9.8355	278		9.857	1632		9.8485	0		9.874	1090		9.858	0		9.857	1632
9.917	305		9.9385	1615		9.9307	0		9.9555	1127		9.9402	0		9.9385	1615
9.9993	325		10.0208	1537		10.013	0		10.0375	1110		10.0225	0		10.0208	1537
10.081	332		10.1023	1403		10.0957	0		10.1197	1063		10.104	0		10.1023	1403
10.1633	320		10.1847	1246		10.1788	0		10.2017	1006		10.1858	0		10.1847	1246
10.2453	284		10.2667	1123		10.2615	0		10.2837	961		10.2668	0		10.2667	1123
10.3267	228		10.348	1012		10.3435	0		10.3657	939		10.3487	0		10.348	1012
10.4085	161		10.43	960		10.4252	0		10.4477	931		10.432	0		10.43	960
10.4898	105		10.5113	926		10.5085	0		10.5302	964		10.5127	0		10.5113	926
10.5715	61		10.5928	940		10.5908	0		10.6123	1037		10.5947	0		10.5928	940
10.6535	31		10.6748	1012		10.673	0		10.6937	1192		10.677	0		10.6748	1012
10.7355	14		10.7568	1118		10.7553	0		10.7758	1392		10.7593	0		10.7568	1118
10.8177	0		10.839	1245		10.838	0		10.8583	1623		10.8415	0		10.839	1245
10.8998	0		10.9212	1371		10.92	0		10.941	1862		10.923	0		10.9212	1371
10.9818	0		11.0032	1472		11.0022	0		11.0228	2108		11.005	0		11.0032	1472
11.0638	10		11.0852	1561		11.0845	0		11.1047	2324		11.0868	0		11.0852	1561
11.1458	22		11.1672	1620		11.167	0		11.1862	2463		11.1683	0		11.1672	1620
11.2275	43		11.2488	1742		11.2495	0		11.2682	2531		11.2507	0		11.2488	1742
11.31	75		11.3313	1929		11.3318	0		11.35	2518		11.3325	0		11.3313	1929
11.3918	115		11.4138	2197		11.415	0		11.4315	2440		11.4148	0		11.4138	2197
11.4748	163		11.4962	2472		11.4985	0		11.5133	2339		11.4957	0		11.4962	2472
11.5563	202		11.5778	2751		11.5805	0		11.5952	2253		11.5758	0		11.5778	2751
11.6377	227		11.6592	2952		11.6618	0		11.678	2213		11.6582	0		11.6592	2952
11.7198	236		11.7413	3119		11.7442	0		11.7595	2213		11.7415	0		11.7413	3119
11.8023	230		11.8238	3282		11.8267	0		11.8415	2237		11.8233	0		11.8238	3282
11.8852	215		11.9065	3430		11.9102	0		11.9237	2243		11.9055	0		11.9065	3430
11.967	195		11.9883	3532		11.9922	0		12.006	2223		11.9872	0		11.9883	3532
12.0487	171		12.07	3549		12.0745	0		12.0888	2142		12.0693	0		12.07	3549
12.1317	142		12.1532	3427		12.1568	0		12.1725	2024		12.1517	0		12.1532	3427
12.2142	110		12.2357	3206		12.2393	0		12.255	1894		12.2342	0		12.2357	3206
12.2963	74		12.3177	2892		12.3203	0		12.3372	1814		12.3162	0		12.3177	2892
12.3775	48		12.399	2564		12.4025	0		12.4195	1805		12.3973	0		12.399	2564
12.4597	28		12.481	2249		12.4848	0		12.5033	1869		12.4787	0		12.481	2249
12.5417	14		12.5632	2013		12.5665	0		12.5853	1985		12.562	0		12.5632	2013
12.6238	6		12.6453	1864		12.6482	0		12.6675	2112		12.6438	0		12.6453	1864
12.706	0		12.7273	1847		12.7297	0		12.7498	2212		12.7263	0		12.7273	1847
12.788	0		12.8095	1911		12.8115	0		12.8317	2260		12.8078	0		12.8095	1911
12.8697	0		12.891	2029		12.8938	0		12.9137	2291		12.8887	0		12.891	2029
12.9523	0		12.9737	2120		12.9762	0		12.9958	2297		12.9702	0		12.9737	2120
13.034	0		13.0553	2126		13.0575	0		13.0783	2310		13.0522	0		13.0553	2126
13.1163	0		13.1377	2090		13.1402	0		13.1605	2305		13.1345	0		13.1377	2090
13.1978	0		13.2192	1998		13.2222	0		13.2403	2247		13.2168	0		13.2192	1998
13.28	0		13.3015	1896		13.3043	0		13.3227	2122		13.2992	0		13.3015	1896
13.3628	0		13.3843	1796		13.3867	0		13.4053	1932		13.3822	0		13.3843	1796
13.4453	0		13.4667	1722		13.4685	0		13.4877	1710		13.4643	0		13.4667	1722
13.5273	0		13.5487	1714		13.5508	0		13.5698	1541		13.5463	0		13.5487	1714
13.6082	0		13.6297	1769		13.6332	0		13.6522	1438		13.6278	0		13.6297	1769
13.6902	0		13.7115	1862		13.7155	0		13.7353	1423		13.7095	0		13.7115	1862
13.7725	0		13.7938	1990		13.7977	0		13.818	1515		13.792	0		13.7938	1990
13.8545	0		13.8758	2127		13.88	0		13.8997	1662		13.8732	0		13.8758	2127
13.936	0		13.9573	2226		13.9623	0		13.981	1800		13.9548	0		13.9573	2226
14.0185	14		14.04	2232		14.0447	0		14.0635	1898		14.0365	0		14.04	2232
14.1003	31		14.1218	2149		14.1268	0		14.1458	1922		14.1183	0		14.1218	2149
14.1812	61		14.2027	1972		14.2102	0		14.2283	1875		14.2002	0		14.2027	1972
14.2632	105		14.2847	1759		14.292	0		14.3103	1774		14.2832	0		14.2847	1759
14.3448	162		14.3663	1575		14.3742	0		14.392	1649		14.3662	0		14.3663	1575
14.426	219		14.4473	1483		14.4565	0		14.4748	1525		14.448	0		14.4473	1483
14.508	263		14.5295	1495		14.5385	0		14.5567	1409		14.5292	0		14.5295	1495
14.589	280		14.6105	1624		14.6205	0		14.639	1327		14.611	0		14.6105	1624
14.6707	263		14.6922	1792		14.703	0		14.7213	1290		14.6935	0		14.6922	1792
14.7537	219		14.7752	1949		14.785	0		14.8047	1302		14.7757	0		14.7752	1949
14.836	162		14.8575	2061		14.8672	0		14.8865	1391		14.8577	0		14.8575	2061
14.918	105		14.9393	2116		14.9492	0		14.9685	1498		14.9392	0		14.9393	2116
14.9995	61		15.0208	2116		15.0315	0		15.0503	1572		15.0212	0		15.0208	2116
15.0817	31		15.103	2112		15.1135	0		15.1325	1599		15.1037	0		15.103	2112
15.1637	14		15.185	2132		15.1958	0		15.215	1542		15.1853	0		15.185	2132
15.245	6		15.2663	2195		15.2782	0		15.2972	1425		15.2672	0		15.2663	2195
15.3268	13		15.3483	2306		15.3603	0		15.3788	1283		15.349	0		15.3483	2306
15.4092	26		15.4305	2467		15.4427	0		15.4595	1168		15.4313	0		15.4305	2467
15.4905	45		15.512	2623		15.5255	0		15.542	1120		15.5132	0		15.512	2623
15.5725	68		15.5938	2747		15.6075	0		15.6242	1149		15.5948	0		15.5938	2747
15.6543	93		15.6757	2791		15.6897	0		15.7065	1239		15.6783	0		15.6757	2791
15.736	112		15.7573	2723		15.772	0		15.789	1370		15.7603	0		15.7573	2723
15.818	119		15.8395	2511		15.8545	0		15.8712	1476		15.842	0		15.8395	2511
15.899	112		15.9203	2223		15.9367	0		15.9542	1607		15.9243	0		15.9203	2223
15.9815	93		16.003	1881		16.0188	0		16.0375	1755		16.0055	0		16.003	1881
16.0637	68		16.085	1561		16.101	0		16.1183	1934		16.0872	0		16.085	1561
16.146	45		16.1675	1332		16.1833	0		16.1993	2174		16.169	0		16.1675	1332
16.2283	30		16.2497	1190		16.2662	0		16.2813	2445		16.2527	0		16.2497	1190
16.3103	23		16.3317	1151		16.3483	0		16.3635	2723		16.335	0		16.3317	1151
16.391	26		16.4123	1212		16.4308	0		16.4457	2975		16.417	0		16.4123	1212
16.4727	35		16.494	1348		16.5133	0		16.5277	3131		16.4992	0		16.494	1348
16.5553	54		16.5767	1488		16.5958	0		16.609	3190		16.5807	0		16.5767	1488
16.6365	73		16.6578	1639		16.6782	0		16.6915	3194		16.6628	0		16.6578	1639
16.7182	87		16.7395	1750		16.7615	0		16.7735	3136		16.7438	0		16.7395	1750
16.7993	111		16.8208	1825		16.8432	0		16.8565	3056		16.8263	0		16.8208	1825
16.881	128		16.9025	1870		16.9255	0		16.9367	2942		16.9093	0		16.9025	1870
16.9622	151		16.9837	1911		17.0078	0		17.0187	2799		16.9917	0		16.9837	1911
17.0445	190		17.066	1966		17.0897	0		17.1013	2609		17.074	0		17.066	1966
17.1263	244		17.1478	2020		17.172	0		17.1847	2363		17.1565	0		17.1478	2020
17.2087	303		17.2302	2078		17.2543	0		17.2665	2142		17.2377	0		17.2302	2078
17.29	351		17.3113	2116		17.3367	0		17.349	1997		17.3193	0		17.3113	2116
17.3718	366		17.3932	2129		17.4188	0		17.431	1956		17.4013	0		17.3932	2129
17.4533	340		17.4747	2159		17.5012	0		17.5133	2017		17.4832	0		17.4747	2159
17.5357	283		17.557	2182		17.5837	0		17.5955	2121		17.5653	0		17.557	2182
17.6168	209		17.6383	2180		17.6658	0		17.6772	2222		17.6472	0		17.6383	2180
17.7002	136		17.7215	2173		17.7478	0		17.7592	2283		17.7295	0		17.7215	2173
17.7823	78		17.8037	2142		17.8298	0		17.8413	2254		17.8117	0		17.8037	2142
17.864	40		17.8855	2076		17.912	0		17.9238	2138		17.8933	0		17.8855	2076
17.9463	18		17.9677	2034		17.9942	0		18.0057	1993		17.9745	0		17.9677	2034
18.028	0		18.0495	1995		18.0765	0		18.0878	1807		18.0565	0		18.0495	1995
18.1108	0		18.1322	1997		18.1593	0		18.1702	1647		18.1385	0		18.1322	1997
18.1927	0		18.214	1998		18.2415	0		18.253	1485		18.2202	0		18.214	1998
18.2743	0		18.2963	1999		18.3245	0		18.3353	1370		18.3018	0		18.2963	1999
18.3572	0		18.3787	1988		18.408	0		18.417	1317		18.384	0		18.3787	1988
18.4387	0		18.4602	1927		18.4903	0		18.4993	1322		18.4662	0		18.4602	1927
18.5208	0		18.5422	1832		18.5725	0		18.5818	1384		18.5482	0		18.5422	1832
18.603	0		18.6243	1739		18.6548	0		18.665	1439		18.6307	0		18.6243	1739
18.6848	0		18.7063	1679		18.7372	0		18.747	1485		18.7138	0		18.7063	1679
18.7668	0		18.7883	1690		18.8195	0		18.8293	1511		18.796	0		18.7883	1690
18.848	0		18.8695	1774		18.9017	0		18.9128	1510		18.878	0		18.8695	1774
18.9298	0		18.9513	1917		18.9838	0		18.9952	1501		18.9615	0		18.9513	1917
19.011	0		19.0323	2117		19.0662	0		19.078	1502		19.0437	0		19.0323	2117
19.0927	0		19.1142	2314		19.1485	0		19.1598	1497		19.1262	0		19.1142	2314
19.1737	0		19.195	2474		19.2312	0		19.242	1489		19.208	0		19.195	2474
19.2558	0		19.2773	2529		19.3135	0		19.3243	1485		19.2905	0		19.2773	2529
19.3373	0		19.3587	2465		19.396	0		19.4067	1470		19.372	0		19.3587	2465
19.419	0		19.4403	2316		19.4782	0		19.4888	1450		19.4545	0		19.4403	2316
19.5012	0		19.5225	2128		19.5605	0		19.571	1410		19.5363	0		19.5225	2128
19.582	0		19.6033	1957		19.6428	0		19.6535	1340		19.6178	0		19.6033	1957
19.6642	0		19.6855	1892		19.7253	0		19.736	1268		19.7002	0		19.6855	1892
19.7457	0		19.767	1912		19.8078	0		19.8185	1213		19.7818	0		19.767	1912
19.8277	0		19.8492	2035		19.8902	0		19.901	1173		19.8637	0		19.8492	2035
19.9092	0		19.9308	2207		19.9725	0		19.984	1129		19.9452	0		19.9308	2207
19.991	0		20.0125	2413		20.055	0		20.0663	1073		20.0273	0		20.0125	2413
20.0723	0		20.0938	2612		20.1372	0		20.1485	1014		20.109	0		20.0938	2612
20.1545	0		20.1758	2760		20.2195	0		20.2317	955		20.19	0		20.1758	2760
20.2358	0		20.2572	2850		20.3017	0		20.313	904		20.2718	0		20.2572	2850
20.3173	0		20.3387	2870		20.384	0		20.3945	907		20.3537	0		20.3387	2870
20.399	0		20.421	2785		20.4675	0		20.4778	942		20.4362	7		20.421	2785
20.4817	0		20.503	2611		20.55	0		20.5612	1000		20.5197	16		20.503	2611
20.5628	0		20.585	2360		20.6317	0		20.6433	1061		20.6017	32		20.585	2360
20.6455	0		20.667	2062		20.7142	0		20.7257	1135		20.6835	55		20.667	2062
20.7285	10		20.75	1780		20.7963	0		20.808	1185		20.7653	85		20.75	1780
20.8098	21		20.8313	1546		20.8788	0		20.8902	1210		20.847	115		20.8313	1546
20.8923	42		20.9137	1377		20.9608	0		20.9727	1193		20.9288	139		20.9137	1377
20.9745	72		20.9965	1248		21.0432	0		21.0547	1129		21.0102	147		20.9965	1248
21.0562	111		21.0777	1147		21.1253	0		21.1368	1050		21.0922	139		21.0777	1147
21.1385	151		21.1598	1078		21.2082	0		21.2188	947		21.1737	115		21.1598	1078
21.2197	181		21.241	1039		21.2903	0		21.3007	852		21.2567	85		21.241	1039
21.3007	198		21.3222	1057		21.3723	0		21.3832	774		21.3388	55		21.3222	1057
21.3818	193		21.4032	1128		21.4543	0		21.4655	755		21.4208	32		21.4032	1128
21.4647	175		21.4862	1217		21.5387	0		21.5475	791		21.502	16		21.4862	1217
21.5463	153		21.5677	1360		21.621	0		21.6302	873		21.584	7		21.5677	1360
21.6287	137		21.65	1528		21.7033	0		21.7108	999		21.6655	0		21.65	1528
21.7093	129		21.7307	1739		21.7858	0		21.7935	1175		21.7462	0		21.7307	1739
21.791	126		21.8123	1932		21.8678	0		21.8748	1353		21.8277	0		21.8123	1932
21.8725	121		21.894	2107		21.9508	0		21.9582	1534		21.9095	0		21.894	2107
21.9543	105		21.9757	2221		22.0337	0		22.0405	1685		21.9908	0		21.9757	2221
22.0368	87		22.0583	2250		22.116	0		22.1205	1800		22.073	0		22.0583	2250
22.1202	64		22.1415	2241		22.198	0		22.2028	1842		22.1543	0		22.1415	2241
22.2023	42		22.2238	2243		22.2802	0		22.2845	1794		22.2367	0		22.2238	2243
22.2858	24		22.3072	2270		22.3625	0		22.3667	1687		22.3178	0		22.3072	2270
22.3677	12		22.3892	2324		22.4457	0		22.4483	1526		22.399	0		22.3892	2324
22.4492	6		22.4707	2413		22.5277	0		22.5303	1371		22.48	0		22.4707	2413
22.5315	0		22.5528	2482		22.6112	0		22.6123	1269		22.5617	0		22.5528	2482
22.6137	0		22.6352	2530		22.6937	0		22.6942	1229		22.6437	0		22.6352	2530
22.695	0		22.7165	2565		22.7765	0		22.7755	1262		22.726	0		22.7165	2565
22.7768	0		22.7983	2565		22.8585	0		22.8567	1344		22.8082	0		22.7983	2565
22.8572	0		22.8785	2564		22.941	0		22.9393	1431		22.8902	0		22.8785	2564
22.9387	0		22.9602	2539		23.0232	0		23.0218	1482		22.9725	0		22.9602	2539
23.02	0		23.0413	2518		23.1058	0		23.1032	1471		23.055	0		23.0413	2518
23.1012	0		23.1227	2474		23.1873	0		23.1855	1407		23.1363	0		23.1227	2474
23.1823	0		23.2037	2409		23.2698	0		23.2673	1293		23.2185	0		23.2037	2409
23.2638	0		23.2852	2344		23.3517	0		23.3495	1169		23.3002	0		23.2852	2344
23.3455	0		23.3668	2214		23.4338	0		23.4312	1066		23.3818	0		23.3668	2214
23.4268	0		23.4482	2061		23.5155	0		23.5127	997		23.4652	0		23.4482	2061
23.5083	0		23.5297	1907		23.5978	0		23.5953	942		23.5467	0		23.5297	1907
23.5898	0		23.6112	1810		23.6798	0		23.6772	914		23.6293	0		23.6112	1810
23.6715	0		23.6928	1736		23.7618	11		23.7585	858		23.712	0		23.6928	1736
23.7533	0		23.7747	1728		23.843	25		23.8402	790		23.7935	0		23.7747	1728
23.8362	0		23.8575	1721		23.9245	49		23.9227	719		23.8748	0		23.8575	1721
23.9167	0		23.9382	1705		24.0062	85		24.0045	674		23.9557	0		23.9382	1705
23.9988	0		24.0202	1693		24.0883	131		24.0857	649		24.0372	0		24.0202	1693
24.0798	0		24.1012	1704		24.1702	178		24.1673	656		24.1197	0		24.1012	1704
24.1607	0		24.1822	1750		24.2517	214		24.2492	664		24.2023	0		24.1822	1750
24.2423	0		24.2637	1841		24.3332	227		24.3298	697		24.2842	0		24.2637	1841
24.3242	0		24.3457	1933		24.4152	214		24.4115	734		24.3652	0		24.3457	1933
24.4057	0		24.427	1998		24.4967	178		24.4932	801		24.4465	0		24.427	1998
24.4872	0		24.5085	1991		24.579	131		24.575	903		24.528	0		24.5085	1991
24.5678	0		24.5893	1952		24.6605	85		24.6568	1054		24.6105	0		24.5893	1952
24.6488	0		24.6702	1869		24.7435	49		24.7387	1249		24.6915	0		24.6702	1869
24.73	0		24.7513	1747		24.8252	25		24.8203	1458		24.773	0		24.7513	1747
24.812	0		24.8333	1616		24.9073	11		24.902	1640		24.854	0		24.8333	1616
24.8935	0		24.9148	1479		24.989	0		24.9838	1729		24.9355	0		24.9148	1479
24.9747	0		24.9962	1332		25.0705	0		25.0652	1704		25.0173	0		24.9962	1332
25.0555	0		25.077	1196		25.1527	0		25.1473	1597		25.0988	0		25.077	1196
25.1372	0		25.1585	1065		25.2347	0		25.229	1443		25.1807	0		25.1585	1065
25.2182	0		25.2397	937		25.3165	0		25.3107	1311		25.2625	0		25.2397	937
25.299	0		25.3203	816		25.3983	0		25.3928	1218		25.3455	0		25.3203	816
25.3805	0		25.4018	692		25.4807	0		25.4753	1176		25.4278	0		25.4018	692
25.462	0		25.4833	563		25.5618	0		25.5582	1192		25.51	0		25.4833	563
25.543	0		25.5638	450		25.6438	0		25.6403	1245		25.5925	0		25.5638	450
25.6238	0		25.6452	364		25.7262	0		25.7223	1328		25.6738	0		25.6452	364
25.705	0		25.7265	329		25.8075	0		25.8043	1415		25.7557	0		25.7265	329
25.7872	0		25.8085	331		25.8887	0		25.8862	1473		25.8378	0		25.8085	331
25.8708	0		25.8922	374		25.9697	0		25.9682	1483		25.9188	0		25.8922	374
25.9528	0		25.9743	420		26.0538	0		26.0513	1426		26.0003	0		25.9743	420
26.0347	0		26.056	441		26.1352	0		26.1332	1305		26.082	0		26.056	441
26.1172	0		26.1385	451		26.2168	0		26.2153	1185		26.1632	0		26.1385	451
26.1997	0		26.221	461		26.2987	0		26.2972	1054		26.2448	0		26.221	461
26.2812	0		26.3025	477		26.3813	0		26.379	951		26.3257	0		26.3025	477
26.3628	0		26.3843	511		26.4645	0		26.4607	896		26.4068	0		26.3843	511
26.4445	0		26.466	576		26.5455	0		26.5425	881		26.4892	0		26.466	576
26.5262	0		26.5477	677		26.6272	0		26.6243	885		26.5713	0		26.5477	677
26.6087	0		26.63	806		26.7087	0		26.706	893		26.6512	0		26.63	806
26.6905	0		26.7118	923		26.79	0		26.7883	853		26.7318	0		26.7118	923
26.7717	11		26.793	1053		26.872	0		26.8702	800		26.8138	0		26.793	1053
26.8542	25		26.876	1146		26.9543	0		26.9518	735		26.8955	0		26.876	1146
26.9363	57		26.9578	1213		27.0357	0		27.0335	692		26.9785	0		26.9578	1213
27.0177	112		27.039	1257		27.117	0		27.1147	694		27.0603	0		27.039	1257
27.0988	186		27.1202	1278		27.1988	0		27.1965	751		27.142	0		27.1202	1278
27.1805	278		27.2025	1279		27.2805	0		27.2783	921		27.223	0		27.2025	1279
27.2625	375		27.284	1247		27.3622	0		27.3603	1293		27.3048	0		27.284	1247
27.3443	459		27.3658	1173		27.4432	0		27.4422	2034		27.3867	0		27.3658	1173
27.4275	509		27.4488	1084		27.5248	0		27.525	3240		27.4692	0		27.4488	1084
27.5093	512		27.5307	1026		27.6082	5		27.607	5149		27.5512	0		27.5307	1026
27.5908	467		27.6123	1006		27.6902	10		27.6892	7899		27.6327	0		27.6123	1006
27.673	403		27.6943	1024		27.7718	20		27.7728	11361		27.715	0		27.6943	1024
27.754	325		27.7753	1086		27.8537	35		27.8543	15300		27.7965	0		27.7753	1086
27.8357	276		27.8572	1171		27.9352	53		27.9368	19213		27.8778	0		27.8572	1171
27.9177	264		27.9392	1567		28.0165	72		28.0195	22639		27.959	0		27.9392	1567
27.9995	293		28.0208	2626		28.0987	87		28.101	25110		28.0397	0		28.0208	2626
28.081	363		28.1023	1252		28.18	92		28.1828	26451		28.1207	0		28.1023	5387
28.164	433		28.1855	1132		28.261	87		28.2645	26647		28.2015	0		28.1855	10198
28.2457	481		28.2672	1014		28.3422	72		28.347	25881		28.283	0		28.2672	18508
28.3277	489		28.3492	896		28.423	53		28.4293	24488		28.3638	0		28.3492	30693
28.4098	446		28.4313	784		28.5045	35		28.511	22790		28.4463	0		28.4313	46673
28.4923	365		28.5137	736		28.5868	20		28.5932	21088		28.5278	0		28.5137	65433
28.5752	277		28.5965	755		28.6685	20		28.675	19588		28.6095	0		28.5965	84792
28.6585	215		28.6807	870		28.7505	41		28.7563	18405		28.6923	0		28.6807	101814
28.7405	208		28.7618	1052		28.8323	92		28.838	17413		28.774	0		28.7618	113951
28.822	359		28.8433	1252		28.914	218		28.92	16603		28.8558	0		28.8433	119625
28.9013	725		28.9227	1436		28.9958	411		29.0023	15898		28.937	0		28.9227	118761
28.9835	1371		29.0048	1821		29.0787	691		29.0845	15097		29.0195	7		29.0048	112505
29.0647	2427		29.086	1730		29.1605	1070		29.1677	14140		29.1012	22		29.086	102630
29.1465	3890		29.168	1653		29.2423	1501		29.2488	12919		29.1822	45		29.168	90664
29.2257	5773		29.2472	1529		29.3238	1924		29.3305	11512		29.2633	80		29.2472	77984
29.3045	7864		29.3258	1411		29.4058	2270		29.4118	9957		29.3448	129		29.3258	65314
29.3867	9917		29.4082	1309		29.4872	2490		29.4932	8419		29.4265	182		29.4082	53827
29.4697	11656		29.4912	1300		29.5682	2630		29.5747	7038		29.5082	230		29.4912	43391
29.5518	12891		29.5732	1374		29.6505	2754		29.6558	5818		29.5898	277		29.5732	34662
29.6338	14107		29.6553	1583		29.7332	3059		29.7383	4800		29.6717	316		29.6553	27513
29.7155	15935		29.737	1849		29.814	3701		29.8192	3956		29.7528	359		29.737	21717
29.7977	19557		29.819	1309		29.8952	4815		29.9002	3242		29.8342	436		29.819	17096
29.8787	26156		29.9002	1300		29.9768	6454		29.9818	2707		29.9155	556		29.9002	13548
29.961	36896		29.9825	1374		30.058	8458		30.0628	2303		29.9975	724		29.9825	10870
30.0427	52145		30.0642	8913		30.1402	10455		30.1438	1995		30.0792	911		30.0642	8913
30.1252	70773		30.1465	7522		30.2235	12021		30.225	1808		30.1605	1070		30.1465	7522
30.2075	90061		30.2288	6546		30.3048	12760		30.3075	1713		30.2427	1148		30.2288	6546
30.2898	106315		30.3095	5858		30.3867	12489		30.3887	1636		30.3247	1121		30.3095	5858
30.3697	115944		30.391	5363		30.4692	11329		30.4703	1566		30.406	993		30.391	5363
30.4518	116874		30.4733	4934		30.5503	9584		30.5523	1476		30.488	793		30.4733	4934
30.5348	109256		30.5562	4492		30.6328	7601		30.6342	1424		30.5698	572		30.5562	4492
30.6168	95109		30.6383	3967		30.7138	5718		30.7155	1397		30.6508	372		30.6383	3967
30.6987	77554		30.72	3450		30.7948	4100		30.7968	1417		30.7325	218		30.72	3450
30.7795	59712		30.801	2924		30.8757	2872		30.8792	1506		30.8153	107		30.801	2924
30.862	43691		30.8833	2484		30.9563	2002		30.9605	1619		30.8962	44		30.8833	2484
30.9438	30915		30.9653	2135		31.0383	1464		31.042	1758		30.9787	16		30.9653	2135
31.0255	21592		31.047	1936		31.1208	1151		31.124	1911		31.0607	0		31.047	1936
31.107	15405		31.1283	1821		31.2032	937		31.2072	2015		31.1417	0		31.1283	1821
31.1892	11460		31.2105	1730		31.2848	761		31.2882	2078		31.2232	0		31.2105	1730
31.2708	8882		31.2922	1653		31.3667	597		31.3697	2081		31.3043	0		31.2922	1653
31.353	7133		31.3745	1529		31.4478	436		31.4512	2006		31.3863	0		31.3745	1529
31.4348	5840		31.4562	1411		31.5292	301		31.5323	1864		31.4677	0		31.4562	1411
31.5167	4761		31.5382	1309		31.6107	200		31.6137	1687		31.5487	0		31.5382	1309
31.5982	3961		31.6195	1300		31.6918	139		31.6948	1481		31.6303	0		31.6195	1300
31.6802	3339		31.7017	1374		31.7732	112		31.7755	1288		31.7118	0		31.7017	1374
31.7622	2908		31.7835	1583		31.8543	137		31.858	1127		31.7928	0		31.7835	1583
31.8452	2636		31.8667	1849		31.9355	169		31.9395	1053		31.8753	0		31.8667	1849
31.927	2476		31.9485	2123		32.0165	219		32.021	1050		31.9568	0		31.9485	2123
32.0097	2389		32.031	2380		32.0978	261		32.103	1140		32.0383	0		32.031	2380
32.0915	2309		32.113	2539		32.179	288		32.1842	1323		32.1202	0		32.113	2539
32.1745	2231		32.196	2622		32.26	297		32.2653	1549		32.202	0		32.196	2622
32.2562	2121		32.2775	2620		32.3415	288		32.346	1805		32.2835	0		32.2775	2620
32.3377	2007		32.359	2581		32.4235	261		32.4273	2030		32.3657	0		32.359	2581
32.4188	1894		32.4403	2477		32.505	220		32.5083	2159		32.4467	0		32.4403	2477
32.4978	1799		32.5192	2347		32.5862	170		32.5902	2180		32.5283	0		32.5192	2347
32.58	1700		32.6013	2192		32.668	119		32.6722	2096		32.6088	0		32.6013	2192
32.662	1575		32.6833	2049		32.7492	72		32.7553	1926		32.6902	0		32.6833	2049
32.743	1422		32.7643	1964		32.8317	41		32.838	1719		32.7722	0		32.7643	1964
32.8253	1226		32.8468	1933		32.9125	21		32.9188	1555		32.8538	0		32.8468	1933
32.9078	992		32.9293	1962		32.9942	10		33.0005	1441		32.9352	0		32.9293	1962
32.9887	789		33.0102	2012		33.0752	0		33.0827	1432		33.0173	0		33.0102	2012
33.07	643		33.0913	2083		33.1568	0		33.1643	1522		33.0987	0		33.0913	2083
33.1517	584		33.173	2140		33.2388	0		33.2452	1745		33.1813	0		33.173	2140
33.2338	597		33.2552	2202		33.3212	0		33.3267	2039		33.2628	0		33.2552	2202
33.3153	672		33.3368	2211		33.4032	0		33.4077	2330		33.3445	0		33.3368	2211
33.3975	734		33.4188	2153		33.486	0		33.4893	2576		33.4268	0		33.4188	2153
33.4803	784		33.5018	2055		33.5672	0		33.5707	2674		33.508	0		33.5018	2055
33.5615	757		33.5828	1934		33.6488	11		33.6515	2658		33.5888	0		33.5828	1934
33.6427	674		33.6642	1847		33.7305	25		33.7332	2575		33.6702	0		33.6642	1847
33.7242	546		33.7455	1770		33.8112	48		33.8145	2476		33.7528	0		33.7455	1770
33.8052	414		33.8265	1746		33.8925	84		33.8968	2419		33.8343	10		33.8265	1746
33.8867	311		33.9082	1776		33.974	128		33.979	2399		33.9157	22		33.9082	1776
33.9682	249		33.9895	1903		34.0522	174		34.0598	2386		33.9965	44		33.9895	1903
34.05	232		34.0713	2073		34.1337	209		34.141	2338		34.0772	76		34.0713	2073
34.132	241		34.1533	2317		34.2148	222		34.2223	2266		34.1583	116		34.1533	2317
34.2142	241		34.2357	2608		34.2975	209		34.3038	2170		34.2398	158		34.2357	2608
34.2957	252		34.3172	2884		34.3783	174		34.3853	2097		34.321	190		34.3172	2884
34.3783	249		34.3997	3083		34.4597	128		34.4663	2016		34.4023	202		34.3997	3083
34.4597	237		34.481	3124		34.5413	84		34.5483	1939		34.4833	190		34.481	3124
34.5412	218		34.5625	3012		34.6225	48		34.6297	1827		34.5647	158		34.5625	3012
34.624	200		34.6453	2755		34.704	25		34.7115	1663		34.6467	116		34.6453	2755
34.7067	177		34.7282	2402		34.7848	11		34.7932	1481		34.7283	76		34.7282	2402
34.7883	162		34.8098	2060		34.8662	0		34.875	1299		34.81	44		34.8098	2060
34.8702	150		34.8915	1792		34.948	0		34.9562	1126		34.8912	22		34.8915	1792
34.9517	173		34.973	1632		35.0298	0		35.0365	1006		34.9733	10		34.973	1632
35.0338	212		35.0552	1557		35.1117	0		35.117	931		35.0557	0		35.0552	1557
35.1158	269		35.1372	1509		35.1925	0		35.198	911		35.138	0		35.1372	1509
35.1975	333		35.2188	1459		35.2735	0		35.279	921		35.2203	0		35.2188	1459
35.2785	384		35.2998	1469		35.355	0		35.3613	969		35.3017	0		35.2998	1469
35.3602	417		35.3815	1479		35.4365	0		35.4427	1044		35.383	0		35.3815	1479
35.4413	426		35.4628	1494		35.5185	0		35.5248	1157		35.4643	7		35.4628	1494
35.523	402		35.5443	1528		35.5997	0		35.6062	1264		35.5467	15		35.5443	1528
35.6047	359		35.626	1566		35.6815	0		35.687	1403		35.6278	30		35.626	1566
35.6867	318		35.708	1599		35.763	0		35.7678	1546		35.7092	52		35.708	1599
35.7682	288		35.7897	1621		35.8443	0		35.8488	1723		35.7912	80		35.7897	1621
35.8503	275		35.8718	1637		35.9258	0		35.9308	1873		35.874	109		35.8718	1637
35.932	280		35.9535	1659		36.0072	0		36.0125	2006		35.9553	131		35.9535	1659
36.0138	284		36.0352	1710		36.0887	0		36.094	2051		36.0372	139		36.0352	1710
36.0957	282		36.1172	1812		36.1707	0		36.1757	2034		36.1188	131		36.1172	1812
36.1775	259		36.1988	1947		36.2518	0		36.257	1944		36.2015	109		36.1988	1947
36.2582	225		36.2797	2089		36.3335	0		36.3385	1835		36.2823	80		36.2797	2089
36.3398	185		36.3615	2199		36.415	0		36.4202	1736		36.365	52		36.3615	2199
36.4215	144		36.4435	2254		36.4975	6		36.5013	1648		36.447	30		36.4435	2254
36.5035	123		36.525	2192		36.5793	13		36.5823	1570		36.5282	15		36.525	2192
36.5853	127		36.6068	2069		36.6608	25		36.6642	1519		36.6103	7		36.6068	2069
36.6672	162		36.6887	1894		36.7417	44		36.745	1491		36.6915	0		36.6887	1894
36.7492	232		36.7707	1716		36.8228	67		36.827	1485		36.773	0		36.7707	1716
36.831	332		36.8525	1541		36.9038	91		36.9088	1475		36.8552	0		36.8525	1541
36.9128	439		36.9343	1399		36.9855	109		36.9912	1457		36.9375	0		36.9343	1399
36.9945	540		37.0158	1289		37.0685	116		37.0725	1407		37.0192	0		37.0158	1289
37.0758	620		37.0973	1180		37.1498	109		37.1538	1379		37.1008	0		37.0973	1180
37.1573	658		37.1787	1088		37.2315	91		37.2353	1343		37.1822	12		37.1787	1088
37.2388	659		37.2602	984		37.313	67		37.3163	1346		37.264	28		37.2602	984
37.3208	625		37.3423	890		37.394	44		37.3975	1348		37.345	54		37.3423	890
37.4038	572		37.4253	813		37.475	42		37.4785	1347		37.4267	94		37.4253	813
37.4853	513		37.5067	795		37.5562	50		37.56	1332		37.5087	144		37.5067	795
37.5667	454		37.588	829		37.6372	79		37.6415	1322		37.5908	195		37.588	829
37.648	401		37.6695	896		37.7195	127		37.7235	1345		37.6723	234		37.6695	896
37.7295	342		37.7508	1093		37.8017	196		37.8052	1401		37.7547	249		37.7508	1093
37.8113	282		37.8327	1358		37.883	265		37.8872	1465		37.8368	234		37.8327	1358
37.8925	218		37.9138	1689		37.9648	319		37.9692	1502		37.918	195		37.9138	1689
37.9738	159		37.9952	2085		38.0462	339		38.0513	1518		38.0007	144		37.9952	2085
38.0553	102		38.0768	2521		38.1268	319		38.133	1465		38.082	94		38.0768	2521
38.1365	62		38.158	2912		38.208	265		38.2115	1373		38.1623	54		38.158	2912
38.218	34		38.2393	3190		38.289	196		38.292	1274		38.2432	28		38.2393	3190
38.3008	22		38.3222	3396		38.3703	135		38.3723	1195		38.3243	12		38.3222	3396
38.3822	34		38.4037	3491		38.451	90		38.453	1182		38.4053	0		38.4037	3491
38.4633	57		38.4847	3553		38.531	70		38.5347	1230		38.4867	0		38.4847	3553
38.5438	104		38.5652	3685		38.6115	74		38.6157	1356		38.5688	0		38.5652	3685
38.624	167		38.6455	4027		38.6917	87		38.6962	1493		38.6497	0		38.6455	4027
38.7048	248		38.7262	4580		38.7718	119		38.777	1614		38.7307	0		38.7262	4580
38.7855	324		38.8068	5311		38.8523	143		38.858	1706		38.812	0		38.8068	5311
38.8658	396		38.8873	6092		38.9327	152		38.9388	1742		38.8932	0		38.8873	6092
38.9462	450		38.9677	6747		39.0143	143		39.0193	1742		38.9742	0		38.9677	6747
39.0263	488		39.0478	7201		39.0947	119		39.0998	1755		39.0552	0		39.0478	7201
39.1067	533		39.1282	7324		39.175	87		39.181	1774		39.1372	0		39.1282	7324
39.187	581		39.2085	7133		39.2553	57		39.2615	1813		39.218	0		39.2085	7133
39.2675	650		39.2888	6731		39.3357	33		39.342	1848		39.3002	0		39.2888	6731
39.3473	715		39.3688	6273		39.4173	17		39.4233	1894		39.381	0		39.3688	6273
39.4278	766		39.4493	5855		39.4978	8		39.504	1953		39.4617	12		39.4493	5855
39.508	789		39.53	5517		39.5785	0		39.5852	2071		39.5407	26		39.53	5517
39.5885	792		39.61	5383		39.6597	0		39.6668	2333		39.6215	51		39.61	5383
39.6687	767		39.69	5439		39.7403	0		39.7473	2777		39.7022	88		39.69	5439
39.749	716		39.7703	5633		39.8208	0		39.8285	3448		39.783	135		39.7703	5633
39.8293	644		39.8508	5917		39.9017	0		39.9097	4318		39.8648	183		39.8508	5917
39.9098	556		39.9312	6192		39.9788	0		39.9903	5216		39.9462	220		39.9312	6192
39.9902	492		40.0117	6387		40.0588	0		40.071	5958		40.027	233		40.0117	6387
40.0708	427		40.0922	6418		40.1392	15		40.1522	6339		40.1083	220		40.0922	6418
40.1512	394		40.1727	6254		40.22	33		40.2335	6255		40.1895	183		40.1727	6254
40.2315	405		40.253	5899		40.3005	64		40.3138	5744		40.2705	135		40.253	5899
40.3118	450		40.3332	5403		40.3812	111		40.395	4975		40.3517	88		40.3332	5403
40.3908	526		40.4122	4757		40.462	171		40.4757	4113		40.4327	51		40.4122	4757
40.4712	621		40.4927	4010		40.5427	232		40.5563	3316		40.514	26		40.4927	4010
40.5517	732		40.5732	3252		40.6237	279		40.6367	2642		40.595	12		40.5732	3252
40.6323	831		40.6537	2614		40.7057	296		40.7177	2141		40.6765	0		40.6537	2614
40.7125	909		40.7338	2144		40.7868	279		40.7988	1799		40.7578	0		40.7338	2144
40.7928	961		40.8143	1846		40.8678	240		40.8788	1589		40.8395	0		40.8143	1846
40.8735	1002		40.895	1714		40.9487	189		40.9598	1534		40.9207	0		40.895	1714
40.954	1008		40.9755	1704		41.0298	146		41.041	1530		41.002	0		40.9755	1704
41.0348	1003		41.0568	1731		41.1108	124		41.1225	1567		41.0838	0		41.0568	1731
41.1162	990		41.1377	1821		41.192	125		41.2038	1610		41.166	0		41.1377	1821
41.1968	965		41.2183	1918		41.2732	140		41.2848	1613		41.2473	0		41.2183	1918
41.2775	996		41.2988	2007		41.3552	150		41.3672	1607		41.3285	0		41.2988	2007
41.3578	1076		41.3792	2063		41.4363	160		41.446	1572		41.4098	0		41.3792	2063
41.4385	1189		41.4603	2078		41.5175	150		41.5272	1513		41.4913	0		41.4603	2078
41.5195	1329		41.5408	2024		41.5985	125		41.6083	1435		41.5727	0		41.5408	2024
41.5998	1448		41.6218	1908		41.681	92		41.6893	1348		41.6545	0		41.6218	1908
41.6813	1511		41.7027	1799		41.7617	60		41.7712	1258		41.7353	0		41.7027	1799
41.7623	1494		41.7837	1684		41.8433	35		41.853	1176		41.8173	0		41.7837	1684
41.8433	1416		41.8648	1595		41.9248	18		41.9347	1135		41.8992	0		41.8648	1595
41.924	1288		41.9453	1534		42.0057	8		42.0163	1154		41.981	0		41.9453	1534
42.0047	1136		42.0262	1504		42.0875	0		42.0985	1240		42.0632	0		42.0262	1504
42.0858	980		42.1073	1465		42.1687	0		42.1805	1311		42.1465	0		42.1073	1465
42.167	844		42.1885	1427		42.2507	0		42.2628	1360		42.2287	0		42.1885	1427
42.2483	707		42.2698	1408		42.3323	0		42.3452	1348		42.3108	0		42.2698	1408
42.3298	581		42.3512	1389		42.4142	0		42.4275	1290		42.3922	0		42.3512	1389
42.412	468		42.4338	1365		42.4967	0		42.509	1216		42.4748	0		42.4338	1365
42.4938	348		42.5157	1322		42.5787	0		42.5905	1161		42.5573	0		42.5157	1322
42.5767	240		42.5982	1262		42.6607	0		42.6725	1135		42.6397	0		42.5982	1262
42.6585	157		42.6798	1159		42.7423	0		42.7548	1130		42.7218	0		42.6798	1159
42.7397	89		42.761	1048		42.8247	0		42.8368	1130		42.8047	0		42.761	1048
42.821	48		42.8423	945		42.9068	0		42.9195	1117		42.8865	0		42.8423	945
42.9027	18		42.924	857		42.9893	0		43.0013	1087		42.9688	0		42.924	857
42.985	8		43.0063	862		43.0717	0		43.0847	1025		43.051	0		43.0063	862
43.0662	8		43.0877	904		43.1535	0		43.1668	940		43.1342	0		43.0877	904
43.1482	17		43.1695	1004		43.2353	0		43.249	834		43.2163	0		43.1695	1004
43.2293	34		43.2508	1111		43.3172	0		43.3318	723		43.2983	0		43.2508	1111
43.3117	66		43.333	1225		43.3993	0		43.4142	650		43.3805	0		43.333	1225
43.393	106		43.4143	1304		43.4817	0		43.4963	606		43.4625	0		43.4143	1304
43.4748	154		43.4962	1320		43.5633	0		43.5787	573		43.5452	0		43.4962	1320
43.5568	202		43.5785	1260		43.646	0		43.6607	547		43.6273	0		43.5785	1260
43.639	241		43.6605	1136		43.7285	0		43.7427	538		43.7092	0		43.6605	1136
43.7213	275		43.7427	963		43.8107	0		43.8248	510		43.791	0		43.7427	963
43.8038	288		43.8252	771		43.8927	0		43.9067	482		43.8727	0		43.8252	771
43.886	299		43.9073	618		43.9743	0		43.9885	472		43.9545	0		43.9073	618
43.9682	307		43.9895	505		44.0563	0		44.0705	477		44.0362	0		43.9895	505
44.0503	325		44.0717	442		44.1383	0		44.1525	498		44.118	0		44.0717	442
44.132	354		44.1533	424		44.2203	0		44.2343	530		44.1997	0		44.1533	424
44.2143	387		44.2357	419		44.3022	0		44.3162	572		44.2818	0		44.2357	419
44.2963	405		44.3177	454		44.3842	0		44.3982	602		44.3637	0		44.3177	454
44.3782	403		44.3995	478		44.4658	0		44.4798	621		44.4457	0		44.3995	478
44.4603	367		44.4817	485		44.5485	0		44.5613	605		44.5273	0		44.4817	485
44.5422	301		44.5635	456		44.6302	0		44.6432	576		44.6093	0		44.5635	456
44.6242	226		44.6455	394		44.712	0		44.7247	516		44.6908	0		44.6455	394
44.706	158		44.7273	314		44.7938	0		44.8065	469		44.7727	0		44.7273	314
44.7878	104		44.8092	235		44.8755	0		44.8882	454		44.8542	0		44.8092	235
44.8695	73		44.8908	173		44.9573	0		44.9697	477		44.9355	0		44.8908	173
44.951	60		44.9723	145		45.0388	0		45.0525	536		45.017	0		44.9723	145
45.0328	71		45.0542	145		45.1205	0		45.1338	590		45.0988	0		45.0542	145
45.1145	84		45.136	160		45.202	0		45.2153	611		45.1803	0		45.136	160
45.1963	101		45.2178	177		45.2837	0		45.2975	578		45.2623	0		45.2178	177
45.2782	107		45.2995	191		45.365	0		45.3792	509		45.345	0		45.2995	191
45.3598	101		45.3812	196		45.4472	0		45.4615	424		45.4265	0		45.3812	196
45.4417	94		45.463	187		45.5288	0		45.5418	351		45.5077	0		45.463	187
45.5233	84		45.5448	193		45.6105	0		45.6233	304		45.589	0		45.5448	193
45.6052	84		45.6265	217		45.6922	0		45.7048	277		45.6705	0		45.6265	217
45.6868	107		45.7083	268		45.7738	10		45.7862	255		45.7518	0		45.7083	268
45.7687	146		45.79	335		45.8555	22		45.8678	223		45.8332	0		45.79	335
45.8505	198		45.872	401		45.9375	44		45.9495	201		45.9147	0		45.872	401
45.9323	250		45.9538	463		46.0193	76		46.0313	187		45.9962	0		45.9538	463
46.0143	308		46.0357	508		46.1018	117		46.113	189		46.0777	0		46.0357	508
46.0975	345		46.1188	552		46.1835	158		46.1947	219		46.1593	0		46.1188	552
46.1793	375		46.2007	606		46.2655	190		46.2765	290		46.241	0		46.2007	606
46.2615	395		46.2828	696		46.3475	202		46.3582	380		46.3225	0		46.2828	696
46.3437	416		46.3652	826		46.4295	190		46.44	482		46.4045	0		46.3652	826
46.426	439		46.4473	966		46.5115	158		46.522	586		46.4863	0		46.4473	966
46.5093	459		46.5307	1068		46.5937	117		46.604	692		46.5693	8		46.5307	1068
46.5907	472		46.612	1085		46.6758	76		46.6862	784		46.6512	18		46.612	1085
46.673	457		46.6943	1016		46.7582	44		46.768	870		46.7332	34		46.6943	1016
46.7558	427		46.7772	857		46.8403	22		46.8502	933		46.8153	60		46.7772	857
46.8375	381		46.859	686		46.922	10		46.9323	982		46.8973	92		46.859	686
46.9197	338		46.9412	540		47.0033	0		47.0147	1005		46.9807	124		46.9412	540
47.0015	309		47.023	473		47.0857	0		47.0965	1023		47.064	149		47.023	473
47.083	293		47.105	491		47.1668	0		47.1783	1063		47.1458	159		47.105	491
47.1648	285		47.1862	576		47.248	0		47.2607	1156		47.228	149		47.1862	576
47.246	274		47.2675	724		47.3303	0		47.3417	1285		47.3098	124		47.2675	724
47.3275	266		47.3488	873		47.4118	0		47.424	1439		47.392	92		47.3488	873
47.4083	258		47.4297	1016		47.494	0		47.5063	1583		47.4745	60		47.4297	1016
47.489	248		47.5105	1099		47.5752	0		47.5878	1698		47.5567	34		47.5105	1099
47.5707	242		47.5922	1158		47.6563	0		47.6692	1732		47.639	18		47.5922	1158
47.6518	261		47.6732	1194		47.7372	0		47.7515	1679		47.721	8		47.6732	1194
47.7328	309		47.7543	1249		47.8185	0		47.8337	1527		47.8028	0		47.7543	1249
47.8138	398		47.8353	1350		47.9	0		47.9157	1312		47.8848	0		47.8353	1350
47.8947	540		47.916	1462		47.9813	0		47.9972	1069		47.9658	0		47.916	1462
47.9753	710		47.9968	1595		48.0623	0		48.0787	874		48.0478	0		47.9968	1595
48.0567	916		48.0782	1697		48.1442	0		48.1605	737		48.13	0		48.0782	1697
48.1388	1124		48.1602	1787		48.225	0		48.243	707		48.2122	0		48.1602	1787
48.2198	1316		48.2412	1846		48.3065	0		48.3242	748		48.2943	0		48.2412	1846
48.3013	1444		48.3228	1867		48.3878	0		48.4058	877		48.376	0		48.3228	1867
48.3825	1474		48.4038	1832		48.4692	0		48.4878	1040		48.4575	0		48.4038	1832
48.4635	1395		48.4848	1755		48.5507	0		48.5685	1235		48.5393	0		48.4848	1755
48.545	1221		48.5667	1651		48.632	0		48.6517	1383		48.6218	0		48.5667	1651
48.6263	992		48.6477	1546		48.7133	0		48.7333	1441		48.7057	0		48.6477	1546
48.7075	775		48.729	1505		48.795	0		48.8153	1380		48.7873	0		48.729	1505
48.7885	604		48.81	1549		48.8767	0		48.8963	1217		48.8702	0		48.81	1549
48.8698	500		48.8913	1726		48.9587	0		48.9773	979		48.952	0		48.8913	1726
48.9508	472		48.9722	2004					49.0597	719		49.0342	0		48.9722	2004
49.0317	496		49.053	2347											49.053	2347
